# Supplementary material for: An Integrated Metabolomic and Microbiome Analysis Identified Specific Gut Microbiota Associated with Fecal Cholesterol and Coprostanol in Clostridium difficile Infection
Source: PLoS One. 2016 Feb 12;11(2):e0148824. doi: 10.1371/journal.pone.0148824 (PMC4752508; doi:10.1371/journal.pone.0148824)
Supplement: S1 Table — (XLSX) [file pone.0148824.s017.xlsx]

## Sheet: countsMatrix_collapsed_ref_OTUs
OTU ID Number	reference OTU (refOTU) Sequence Accession number from Silva database	Representative Taxonomy (Silva Release 108)
0	EU136685.1.2023	Bacteria|Bacteroidetes|Bacteroidia|Bacteroidales|Porphyromonadaceae|Parabacteroides|Parabacteroides merdae
1	EU136680.1.2019	Bacteria|Bacteroidetes|Bacteroidia|Bacteroidales|Bacteroidaceae|Bacteroides|Bacteroides uniformis
2	EU136691.1.1995	Bacteria|Bacteroidetes|Bacteroidia|Bacteroidales|Bacteroidaceae|Bacteroides|Bacteroides intestinalis
3	EU136696.1.1944	Bacteria|Bacteroidetes|Bacteroidia|Bacteroidales|Bacteroidaceae|Bacteroides|Bacteroides massiliensis
4	EU136681.1.1911	Bacteria|Bacteroidetes|Bacteroidia|Bacteroidales|Porphyromonadaceae|Parabacteroides|Parabacteroides distasonis
5	ABDX01000022.3117.4948	Bacteria|Firmicutes|Clostridia|Clostridiales|Clostridiaceae|Clostridium|Clostridium perfringens CPE str. F4969
6	DQ905930.1.1794	Bacteria|Firmicutes|Clostridia|Clostridiales|Lachnospiraceae|Anaerostipes|uncultured bacterium
7	GU812306.1.1693	Bacteria|Firmicutes|Bacilli|Lactobacillales|Lactobacillaceae|Lactobacillus|Lactobacillus rhamnosus
8	DQ167807.413843.415517	Bacteria|Proteobacteria|Alphaproteobacteria|Rickettsiales|mitochondria|Oryza sativa Japonica Group
9	FM873794.1.1652	Bacteria|Proteobacteria|Epsilonproteobacteria|Campylobacterales|Campylobacteraceae|Campylobacter|uncultured bacterium
10	BAAX01004573.2.1651	Bacteria|Firmicutes|Clostridia|Clostridiales|Veillonellaceae|Phascolarctobacterium|human gut metagenome
11	DQ768221.16389.17879	Bacteria|Cyanobacteria|Chloroplast|Fragaria x ananassa
12	BABD01000680.617.2236	Bacteria|Firmicutes|Clostridia|Clostridiales|Ruminococcaceae|Subdoligranulum|human gut metagenome
13	L76597.1.1423	Bacteria|Firmicutes|Clostridia|Clostridiales|Lachnospiraceae|Incertae Sedis|Ruminococcus gnavus
14	DQ905891.1.1583	Bacteria|Firmicutes|Clostridia|Clostridiales|Ruminococcaceae|Subdoligranulum|uncultured bacterium
15	DQ905711.1.1583	Bacteria|Bacteroidetes|Bacteroidia|Bacteroidales|Bacteroidaceae|Bacteroides|uncultured bacterium
16	GU193983.1.1517	Bacteria|Proteobacteria|Gammaproteobacteria|Enterobacteriales|Enterobacteriaceae|Klebsiella|Klebsiella pneumoniae
17	DQ905369.1.1577	Bacteria|Firmicutes|Clostridia|Clostridiales|Ruminococcaceae|Incertae Sedis|uncultured bacterium
18	GQ503823.1.1577	Bacteria|Firmicutes|Clostridia|Clostridiales|Lachnospiraceae|Incertae Sedis|bacterium enrichment culture clone Ecwsrb007
19	DQ905883.1.1576	Bacteria|Bacteroidetes|Bacteroidia|Bacteroidales|Bacteroidaceae|Bacteroides|uncultured bacterium
20	GU812310.1.1574	Bacteria|Firmicutes|Bacilli|Lactobacillales|Lactobacillaceae|Lactobacillus|Lactobacillus rhamnosus
21	DQ905725.1.1572	Bacteria|Firmicutes|Clostridia|Clostridiales|Lachnospiraceae|Incertae Sedis|uncultured bacterium
22	M58827.1.1571	Bacteria|Firmicutes|Bacilli|Lactobacillales|Lactobacillaceae|Lactobacillus|Lactobacillus plantarum
23	DQ905404.1.1570	Bacteria|Firmicutes|Clostridia|Clostridiales|Lachnospiraceae|Blautia|uncultured bacterium
24	DQ294960.6.1573	Bacteria|Firmicutes|Bacilli|Lactobacillales|Lactobacillaceae|Pediococcus|Pediococcus acidilactici
25	CP001084.794724.796291	Bacteria|Firmicutes|Bacilli|Lactobacillales|Lactobacillaceae|Lactobacillus|Lactobacillus casei str. Zhang
26	AP008937.169391.170958	Bacteria|Firmicutes|Bacilli|Lactobacillales|Lactobacillaceae|Lactobacillus|Lactobacillus fermentum IFO 3956
27	AEKL01000077.148.1659	Bacteria|Firmicutes|Bacilli|Lactobacillales|Lactobacillaceae|Lactobacillus|Lactobacillus oris PB013-T2-3
28	FJ983006.1.1562	Bacteria|Firmicutes|Clostridia|Clostridiales|Veillonellaceae|Dialister|uncultured bacterium
29	DQ905864.1.1562	Bacteria|Firmicutes|Clostridia|Clostridiales|Lachnospiraceae|uncultured|uncultured bacterium
30	DQ905313.1.1562	Bacteria|Bacteroidetes|Bacteroidia|Bacteroidales|Bacteroidaceae|Bacteroides|uncultured bacterium
31	JF774412.1.1560	Bacteria|Firmicutes|Bacilli|Lactobacillales|Enterococcaceae|Enterococcus|Enterococcus gallinarum
32	BAAX01000053.571.2128	Bacteria|Firmicutes|Clostridia|Clostridiales|Veillonellaceae|Megasphaera|human gut metagenome
33	DQ905400.1.1556	Bacteria|Firmicutes|Clostridia|Clostridiales|Lachnospiraceae|Dorea|uncultured bacterium
34	AFBB01000028.152.1706	Bacteria|Firmicutes|Clostridia|Clostridiales|Veillonellaceae|Dialister|Dialister micraerophilus DSM 19965
35	AEFA01000022.510305.511859	Bacteria|Proteobacteria|Gammaproteobacteria|Enterobacteriales|Enterobacteriaceae|Escherichia-Shigella|Escherichia coli NC101
36	HM218868.1.1554	Bacteria|Firmicutes|Bacilli|Lactobacillales|Lactobacillaceae|Lactobacillus|uncultured Lactobacillus sp.
37	DQ278866.1.1554	Bacteria|Firmicutes|Clostridia|Clostridiales|Veillonellaceae|Megasphaera|Megasphaera sp. TrE9262
38	DQ905837.1.1553	Bacteria|Firmicutes|Clostridia|Clostridiales|Ruminococcaceae|Flavonifractor|uncultured bacterium
39	DQ905410.1.1551	Bacteria|Firmicutes|Clostridia|Clostridiales|Lachnospiraceae|uncultured|uncultured bacterium
40	DQ905337.1.1551	Bacteria|Firmicutes|Clostridia|Clostridiales|Lachnospiraceae|uncultured|uncultured bacterium
41	AECS01000020.54.1603	Bacteria|Firmicutes|Clostridia|Clostridiales|Veillonellaceae|Megasphaera|Megasphaera micronuciformis F0359
42	Y18187.1.1550	Bacteria|Firmicutes|Clostridia|Clostridiales|Ruminococcaceae|Flavonifractor|Flavonifractor plautii
43	ADCK01000151.2468.3989	Bacteria|Bacteroidetes|Bacteroidia|Bacteroidales|Bacteroidaceae|Bacteroides|Bacteroides sp. D22
44	CP001892.1775285.1776833	Bacteria|Actinobacteria|Actinobacteria|Bifidobacteriales|Bifidobacteriaceae|Bifidobacterium|Bifidobacterium animalis subsp. lactis V9
45	AF338413.1.1408	Bacteria|Firmicutes|Clostridia|Clostridiales|Veillonellaceae|Anaeroglobus|Anaeroglobus geminatus
46	DQ455879.1.1548	Bacteria|Firmicutes|Clostridia|Clostridiales|Lachnospiraceae|Roseburia|uncultured bacterium
47	BAAU01000008.2198.3701	Bacteria|Firmicutes|Clostridia|Clostridiales|Ruminococcaceae|Faecalibacterium|human gut metagenome
48	GQ422739.1.1547	Bacteria|Firmicutes|Clostridia|Clostridiales|Veillonellaceae|Dialister sp. oral taxon 502
49	HM596297.1.1547	Bacteria|Firmicutes|Clostridia|Clostridiales|Veillonellaceae|Dialister|Dialister pneumosintes
50	DQ905776.1.1547	Bacteria|Firmicutes|Clostridia|Clostridiales|Lachnospiraceae|uncultured|uncultured bacterium
51	ACRY01000057.267.1812	Bacteria|Firmicutes|Bacilli|Bacillales|Family XI Incertae Sedis|Gemella|Gemella sanguinis M325
52	DQ905880.1.1546	Bacteria|Firmicutes|Clostridia|Clostridiales|Ruminococcaceae|Subdoligranulum|uncultured bacterium
53	AAVP02000025.9709.11233	Bacteria|Firmicutes|Clostridia|Clostridiales|Lachnospiraceae|Incertae Sedis|Ruminococcus torques ATCC 27756
54	DQ905758.1.1545	Bacteria|Firmicutes|Clostridia|Clostridiales|Ruminococcaceae|Subdoligranulum|uncultured bacterium
55	CP000419.1665743.1667285	Bacteria|Firmicutes|Bacilli|Lactobacillales|Streptococcaceae|Streptococcus|Streptococcus thermophilus LMD-9
56	ACIL02000016.621.2163	Bacteria|Firmicutes|Bacilli|Lactobacillales|Aerococcaceae|Abiotrophia|Catonella morbi ATCC 51271
57	ADDR01000239.3813.5355	Bacteria|Proteobacteria|Deltaproteobacteria|Desulfovibrionales|Desulfovibrionaceae|Desulfovibrio|Desulfovibrio sp. 3_1_syn3
58	X84007.1.1513	Bacteria|Firmicutes|Clostridia|Clostridiales|Veillonellaceae|Veillonella|Veillonella atypica
59	AJ627201.1.1542	Bacteria|Proteobacteria|Gammaproteobacteria|Enterobacteriales|Enterobacteriaceae|Kluyvera|Kluyvera ascorbata
60	ADCP01000166.440.1978	Bacteria|Proteobacteria|Deltaproteobacteria|Desulfovibrionales|Desulfovibrionaceae|Bilophila|Bilophila wadsworthia 3_1_6
61	GU968184.1.1539	Bacteria|Proteobacteria|Gammaproteobacteria|Enterobacteriales|Enterobacteriaceae|Escherichia-Shigella|Escherichia coli
62	AF262239.1.1537	Bacteria|Firmicutes|Clostridia|Clostridiales|Lachnospiraceae|Incertae Sedis|Clostridium leptum
63	DQ905824.1.1536	Bacteria|Firmicutes|Clostridia|Clostridiales|Ruminococcaceae|Incertae Sedis|uncultured bacterium
64	EU234116.1.1536	Bacteria|Proteobacteria|Deltaproteobacteria|Desulfovibrionales|Desulfovibrionaceae|Desulfovibrio|uncultured bacterium
65	FQ312004.3903056.3904588	Bacteria|Bacteroidetes|Bacteroidia|Bacteroidales|Bacteroidaceae|Bacteroides|Bacteroides fragilis 638R
66	CP002220.2121053.2122585	Bacteria|Actinobacteria|Actinobacteria|Bifidobacteriales|Bifidobacteriaceae|Bifidobacterium|Bifidobacterium bifidum S17
67	EF400482.1.1533	Bacteria|Firmicutes|Clostridia|Clostridiales|Veillonellaceae|Allisonella|uncultured bacterium
68	ADCQ01000066.331.1863	Bacteria|Proteobacteria|Betaproteobacteria|Burkholderiales|Alcaligenaceae|Parasutterella|Burkholderiales bacterium 1_1_47
69	DQ905664.1.1533	Bacteria|Firmicutes|Clostridia|Clostridiales|Veillonellaceae|Megasphaera|uncultured bacterium
70	DQ403193.1.1533	Bacteria|Firmicutes|Bacilli|Lactobacillales|Enterococcaceae|Enterococcus|Enterococcus faecium
71	AF385521.1.1532	Bacteria|Actinobacteria|Actinobacteria|Actinomycetales|Actinomycetaceae|Actinomyces|Actinomyces sp. oral strain Hal-1065
72	AM420000.1.1532	Bacteria|Firmicutes|Clostridia|Clostridiales|Veillonellaceae|Dialister|uncultured Veillonellaceae bacterium
73	AM500777.1.1532	Bacteria|Firmicutes|Bacilli|Lactobacillales|Lactobacillaceae|Pediococcus|uncultured bacterium
74	AB118035.1.1531	Bacteria|Firmicutes|Bacilli|Lactobacillales|Streptococcaceae|Lactococcus|Lactococcus lactis subsp. lactis
75	FP929041.134513.136043	Bacteria|Firmicutes|Erysipelotrichi|Erysipelotrichales|Erysipelotrichaceae|Incertae Sedis|Eubacterium cylindroides T2-87
76	GQ338720.1.1529	Bacteria|Firmicutes|Clostridia|Clostridiales|Veillonellaceae|Veillonella|uncultured bacterium
77	AY858525.1.1526	Bacteria|Firmicutes|Clostridia|Clostridiales|Lachnospiraceae|Roseburia|uncultured bacterium
78	GU985201.1.1526	Bacteria|Firmicutes|Clostridia|Clostridiales|Lachnospiraceae|Incertae Sedis|Eubacterium fissicatena
79	AP011540.1592163.1593688	Bacteria|Actinobacteria|Actinobacteria|Micrococcales|Micrococcaceae|Rothia|Rothia mucilaginosa DY-18
80	BABG01001469.750.2275	Bacteria|Firmicutes|Clostridia|Clostridiales|Lachnospiraceae|Incertae Sedis|human gut metagenome
81	ACRB01000001.11.1536	Bacteria|Bacteroidetes|Bacteroidia|Bacteroidales|Prevotellaceae|Prevotella|Prevotella buccae D17
82	BABG01001111.234.1759	Bacteria|Firmicutes|Clostridia|Clostridiales|Lachnospiraceae|Roseburia|human gut metagenome
83	BABG01000033.256.1780	Bacteria|Firmicutes|Clostridia|Clostridiales|Lachnospiraceae|Lachnospira|human gut metagenome
84	BABD01000485.1165.2689	Bacteria|Firmicutes|Clostridia|Clostridiales|Ruminococcaceae|uncultured|human gut metagenome
85	AF481210.1.1524	Bacteria|Firmicutes|Clostridia|Clostridiales|Veillonellaceae|Dialister|Dialister sp. oral clone MCE7_134
86	AB506402.1.1524	Bacteria|Firmicutes|Clostridia|Clostridiales|Ruminococcaceae|uncultured|uncultured bacterium
87	ADDX01000083.292.1815	Bacteria|Firmicutes|Clostridia|Clostridiales|Ruminococcaceae|Incertae Sedis|Ruminococcaceae bacterium D16
88	BABF01000589.4098.5621	Bacteria|Firmicutes|Clostridia|Clostridiales|Lachnospiraceae|Incertae Sedis|human gut metagenome
89	EF025906.1.1521	Bacteria|Firmicutes|Clostridia|Clostridiales|Lachnospiraceae|Blautia|Blautia coccoides
90	BAAU01002801.349.1871	Bacteria|Firmicutes|Clostridia|Clostridiales|Lachnospiraceae|Coprococcus|human gut metagenome
91	BABE01000945.60.1582	Bacteria|Firmicutes|Clostridia|Clostridiales|Lachnospiraceae|Blautia|human gut metagenome
92	ABQR01000074.99.1621	Bacteria|Firmicutes|Clostridia|Clostridiales|Lachnospiraceae|Incertae Sedis|Clostridiales bacterium 1_7_47FAA
93	AY389804.1.1523	Bacteria|Firmicutes|Bacilli|Lactobacillales|Lactobacillaceae|Lactobacillus|Lactobacillus salivarius
94	BAAZ01001521.284.1806	Bacteria|Firmicutes|Clostridia|Clostridiales|Ruminococcaceae|uncultured|human gut metagenome
95	AB559628.1.1523	Bacteria|Firmicutes|Clostridia|Clostridiales|Ruminococcaceae|Incertae Sedis|uncultured bacterium
96	ABAX03000023.15601.17123	Bacteria|Firmicutes|Clostridia|Clostridiales|Lachnospiraceae|Anaerostipes|Anaerostipes caccae DSM 14662
97	EU379932.75.1596	Bacteria|Synergistetes|Synergistia|Synergistales|Synergistaceae|Pyramidobacter|Pyramidobacter piscolens
98	HQ449389.1.1522	Bacteria|Firmicutes|Bacilli|Lactobacillales|Enterococcaceae|Enterococcus|Enterococcus faecalis
99	AB506424.1.1522	Bacteria|Firmicutes|Clostridia|Clostridiales|Ruminococcaceae|uncultured|uncultured bacterium
100	ACRS01000081.364.1885	Bacteria|Bacteroidetes|Bacteroidia|Bacteroidales|Bacteroidaceae|Bacteroides|Bacteroides sp. 3_1_23
101	EF401893.1.1522	Bacteria|Firmicutes|Clostridia|Clostridiales|Veillonellaceae|Phascolarctobacterium|uncultured bacterium
102	DQ677804.1.1521	Bacteria|Firmicutes|Bacilli|Lactobacillales|Streptococcaceae|Streptococcus|Streptococcus sobrinus
103	GQ896712.1.1521	Bacteria|Tenericutes|Mollicutes|RF9|uncultured bacterium
104	AY345447.1.1505	Bacteria|Proteobacteria|Gammaproteobacteria|Enterobacteriales|Enterobacteriaceae|Citrobacter|bacterium KA55
105	CP001104.697435.698953	Bacteria|Firmicutes|Clostridia|Clostridiales|Lachnospiraceae|Incertae Sedis|Eubacterium eligens ATCC 27750
106	AF287778.1.1519	Bacteria|Firmicutes|Clostridia|Clostridiales|Eubacteriaceae|Pseudoramibacter|Firmicutes oral clone CK057
107	AAXA02000016.197379.198897	Bacteria|Firmicutes|Clostridia|Clostridiales|Lachnospiraceae|Dorea|Dorea formicigenerans ATCC 27755
108	ADLR01000157.173.1691	Bacteria|Firmicutes|Clostridia|Clostridiales|Lachnospiraceae|Incertae Sedis|Clostridium symbiosum WAL-14673
109	BAAZ01000703.1360.2877	Bacteria|Bacteroidetes|Bacteroidia|Bacteroidales|Porphyromonadaceae|Parabacteroides|human gut metagenome
110	AB506227.1.1518	Bacteria|Firmicutes|Clostridia|Clostridiales|Lachnospiraceae|uncultured|uncultured bacterium
111	AAQK01001555.683.2200	Bacteria|Firmicutes|Erysipelotrichi|Erysipelotrichales|Erysipelotrichaceae|Solobacterium|metagenome sequence
112	AY858498.1.1518	Bacteria|Firmicutes|Clostridia|Clostridiales|Lachnospiraceae|Incertae Sedis|uncultured bacterium
113	DQ342334.1.1517	Bacteria|Firmicutes|Clostridia|Clostridiales|Ruminococcaceae|uncultured|uncultured bacterium
114	CP002689.744996.746512	Bacteria|Bacteroidetes|Bacteroidia|Bacteroidales|Porphyromonadaceae|Porphyromonas|Porphyromonas asaccharolytica DSM 20707
115	EF403639.1.1517	Bacteria|Firmicutes|Clostridia|Clostridiales|Veillonellaceae|Megamonas|uncultured bacterium
116	BABA01013952.1.1517	Bacteria|Firmicutes|Clostridia|Clostridiales|Lachnospiraceae|Incertae Sedis|human gut metagenome
117	EU157189.1.1517	Bacteria|Firmicutes|Clostridia|Clostridiales|Veillonellaceae|Megasphaera|uncultured bacterium
118	ABIY02000115.212058.213573	Bacteria|Bacteroidetes|Bacteroidia|Bacteroidales|Bacteroidaceae|Bacteroides|Bacteroides coprocola DSM 17136
119	FM874071.1.1516	Bacteria|Firmicutes|Bacilli|Lactobacillales|Lactobacillaceae|Lactobacillus|uncultured bacterium
120	EU341201.1.1516	Bacteria|Firmicutes|Bacilli|Lactobacillales|Carnobacteriaceae|Granulicatella|uncultured Granulicatella sp.
121	GQ422740.1.1516	Bacteria|Proteobacteria|Betaproteobacteria|Neisseriales|Neisseriaceae|Eikenella|Eikenella corrodens
122	EU727181.1.1516	Bacteria|Firmicutes|Bacilli|Bacillales|Staphylococcaceae|Staphylococcus|Staphylococcus carnosus subsp. carnosus
123	GQ871712.1.1516	Bacteria|Firmicutes|Clostridia|Clostridiales|Ruminococcaceae|uncultured|uncultured bacterium
124	ABFZ02000022.100210.101724	Bacteria|Bacteroidetes|Bacteroidia|Bacteroidales|Bacteroidaceae|Bacteroides|Bacteroides stercoris ATCC 43183
125	AFBM01000011.260.1774	Bacteria|Bacteroidetes|Bacteroidia|Bacteroidales|Bacteroidaceae|Bacteroides|Bacteroides clarus YIT 12056
126	AY958803.1.1514	Bacteria|Firmicutes|Clostridia|Clostridiales|Veillonellaceae|Negativicoccus|uncultured bacterium
127	GQ896724.1.1513	Bacteria|Firmicutes|Clostridia|Clostridiales|Ruminococcaceae|uncultured|uncultured bacterium
128	DQ010642.1.1490	Bacteria|Firmicutes|Bacilli|Lactobacillales|Enterococcaceae|Enterococcus|Enterococcus devriesei
129	ABGD02000032.3011.4523	Bacteria|Firmicutes|Clostridia|Clostridiales|Ruminococcaceae|Anaerotruncus|Anaerotruncus colihominis DSM 17241
130	X68178.1.1513	Bacteria|Firmicutes|Clostridia|Clostridiales|Clostridiaceae|Clostridium|Clostridium butyricum
131	EF405410.1.1513	Bacteria|Firmicutes|Clostridia|Clostridiales|Ruminococcaceae|Incertae Sedis|uncultured bacterium
132	AF243162.1.1512	Bacteria|Firmicutes|Bacilli|Lactobacillales|Lactobacillaceae|Lactobacillus|Lactobacillus jensenii
133	FP929032.881290.882801	Bacteria|Bacteroidetes|Bacteroidia|Bacteroidales|Rikenellaceae|Alistipes|Alistipes shahii WAL 8301
134	EF403032.1.1512	Bacteria|Firmicutes|Clostridia|Clostridiales|Ruminococcaceae|uncultured|uncultured bacterium
135	DQ288681.1.1512	Bacteria|Firmicutes|Clostridia|Clostridiales|Lachnospiraceae|Blautia|uncultured bacterium
136	AJ579914.1.1512	Bacteria|Firmicutes|Clostridia|Clostridiales|Family XI Incertae Sedis|Helcococcus|Helcococcus sueciensis
137	EU728758.1.1512	Bacteria|Firmicutes|Clostridia|Clostridiales|Veillonellaceae|Acidaminococcus|Acidaminococcus sp. DJF_RP55
138	ACQE01000178.47.1558	Bacteria|Fusobacteria|Fusobacteria|Fusobacteriales|Fusobacteriaceae|Fusobacterium|Fusobacterium sp. 3_1_33
139	BAAV01000882.902.2412	Bacteria|Firmicutes|Clostridia|Clostridiales|Ruminococcaceae|Subdoligranulum|human gut metagenome
140	AB506266.1.1511	Bacteria|Firmicutes|Clostridia|Clostridiales|Lachnospiraceae|uncultured|uncultured bacterium
141	X77850.1.1511	Bacteria|Fusobacteria|Fusobacteria|Fusobacteriales|Fusobacteriaceae|Fusobacterium|Clostridium rectum
142	CP000139.2183533.2185042	Bacteria|Bacteroidetes|Bacteroidia|Bacteroidales|Bacteroidaceae|Bacteroides|Bacteroides vulgatus ATCC 8482
143	AY959120.1.1510	Bacteria|Firmicutes|Bacilli|Bacillales|Planococcaceae|Planomicrobium|uncultured bacterium
144	EF593066.1.1510	Bacteria|Firmicutes|Clostridia|Clostridiales|Veillonellaceae|Dialister|uncultured Megasphaera sp.
145	DQ905525.1.1510	Bacteria|Firmicutes|Clostridia|Clostridiales|Veillonellaceae|Megasphaera|uncultured bacterium
146	AY442815.1.1509	Bacteria|Firmicutes|Clostridia|Clostridiales|Clostridiaceae|Clostridium|Clostridium paraputrificum
147	FM873140.1.1509	Bacteria|Firmicutes|Bacilli|Lactobacillales|Streptococcaceae|Streptococcus|uncultured bacterium
148	EF071318.1.1509	Bacteria|Bacteroidetes|Bacteroidia|Bacteroidales|Prevotellaceae|Prevotella|uncultured Bacteroidetes bacterium
149	AELM01000007.2767.4275	Bacteria|Synergistetes|Synergistia|Synergistales|Synergistaceae|Cloacibacillus|Methanobrevibacter smithii TS146A
150	AJ270480.1.1508	Bacteria|Firmicutes|Clostridia|Clostridiales|Lachnospiraceae|Roseburia|butyrate-producing bacterium L1-81
151	BAAW01000377.206.1713	Bacteria|Firmicutes|Clostridia|Clostridiales|Clostridiaceae|Clostridium|human gut metagenome
152	GU968167.1.1508	Bacteria|Firmicutes|Erysipelotrichi|Erysipelotrichales|Erysipelotrichaceae|Incertae Sedis|Clostridium innocuum
153	HQ407314.1.1508	Bacteria|Proteobacteria|Gammaproteobacteria|Enterobacteriales|Enterobacteriaceae|Proteus|Proteus mirabilis
154	HQ721265.1.1478	Bacteria|Firmicutes|Bacilli|Lactobacillales|Streptococcaceae|Lactococcus|Lactococcus garvieae
155	EF071169.1.1507	Bacteria|Firmicutes|Clostridia|Clostridiales|Ruminococcaceae|uncultured|uncultured Firmicutes bacterium
156	BAAZ01000004.3226.4732	Bacteria|Firmicutes|Clostridia|Clostridiales|Ruminococcaceae|uncultured|human gut metagenome
157	EF071375.1.1507	Bacteria|Firmicutes|Clostridia|Clostridiales|Lachnospiraceae|uncultured|uncultured Firmicutes bacterium
158	EU939444.1.1506	Bacteria|Firmicutes|Clostridia|Clostridiales|Lachnospiraceae|uncultured|uncultured bacterium
159	GQ898470.1.1506	Bacteria|Firmicutes|Clostridia|Clostridiales|Lachnospiraceae|Incertae Sedis|uncultured bacterium
160	AY563465.1.1506	Bacteria|Proteobacteria|Gammaproteobacteria|Enterobacteriales|Enterobacteriaceae|Enterobacter|uncultured bacterium
161	EF071402.1.1506	Bacteria|Firmicutes|Clostridia|Clostridiales|Ruminococcaceae|Incertae Sedis|uncultured Firmicutes bacterium
162	AY179348.1.1505	Bacteria|Firmicutes|Clostridia|Clostridiales|Lachnospiraceae|Incertae Sedis|uncultured bacterium
163	EF404832.1.1505	Bacteria|Bacteroidetes|Bacteroidia|Bacteroidales|Rikenellaceae|Alistipes|uncultured bacterium
164	AB547674.1.1479	Bacteria|Bacteroidetes|Bacteroidia|Bacteroidales|Prevotellaceae|Prevotella|Prevotella bivia
165	EU939412.1.1505	Bacteria|Bacteroidetes|Bacteroidia|Bacteroidales|Bacteroidaceae|Bacteroides|uncultured bacterium
166	GQ897459.1.1504	Bacteria|Firmicutes|Clostridia|Clostridiales|Ruminococcaceae|uncultured|uncultured bacterium
167	FJ679494.1.1504	Bacteria|Firmicutes|Clostridia|Clostridiales|Lachnospiraceae|Pseudobutyrivibrio|uncultured bacterium
168	BAAV01000571.2629.4132	Bacteria|Firmicutes|Clostridia|Clostridiales|Ruminococcaceae|Faecalibacterium|human gut metagenome
169	AY858460.1.1504	Bacteria|Firmicutes|Clostridia|Clostridiales|Lachnospiraceae|uncultured|uncultured bacterium
170	EF404357.1.1504	Bacteria|Firmicutes|Clostridia|Clostridiales|Lachnospiraceae|uncultured|uncultured bacterium
171	AY485605.1.1470	Bacteria|Firmicutes|Bacilli|Lactobacillales|Streptococcaceae|Streptococcus|Streptococcus parasanguinis
172	AF487679.1.1504	Bacteria|Actinobacteria|Actinobacteria|Actinomycetales|Actinomycetaceae|Actinobaculum|Actinobaculum massiliense
173	FM874392.1.1503	Bacteria|Firmicutes|Bacilli|Lactobacillales|Aerococcaceae|Facklamia|uncultured bacterium
174	AY958777.1.1503	Bacteria|Bacteroidetes|Flavobacteria|Flavobacteriales|Flavobacteriaceae|Bergeyella|uncultured bacterium
175	AB606260.1.1503	Bacteria|Firmicutes|Clostridia|Thermoanaerobacterales|Thermoanaerobacteraceae|Gelria|uncultured bacterium
176	FJ679492.1.1502	Bacteria|Firmicutes|Clostridia|Clostridiales|Lachnospiraceae|Incertae Sedis|uncultured bacterium
177	DQ905652.1.1502	Bacteria|Firmicutes|Clostridia|Clostridiales|Lachnospiraceae|Pseudobutyrivibrio|uncultured bacterium
178	EU163440.1.1502	Bacteria|Firmicutes|Bacilli|Lactobacillales|Streptococcaceae|Streptococcus|Streptococcus gallolyticus subsp. pasteurianus
179	L76600.1.1380	Bacteria|Firmicutes|Clostridia|Clostridiales|Ruminococcaceae|Ruminococcus|Ruminococcus bromii
180	HQ400384.1.1501	Bacteria|Firmicutes|Clostridia|Clostridiales|Ruminococcaceae|uncultured|uncultured rumen bacterium
181	AY958797.1.1501	Bacteria|Firmicutes|Clostridia|Clostridiales|Family XI Incertae Sedis|Peptoniphilus|uncultured bacterium
182	FN563238.1.1501	Bacteria|Firmicutes|Clostridia|Clostridiales|Lachnospiraceae|uncultured|uncultured bacterium
183	GQ898057.1.1501	Bacteria|Firmicutes|Erysipelotrichi|Erysipelotrichales|Erysipelotrichaceae|Incertae Sedis|uncultured bacterium
184	BAAZ01000335.2630.4129	Bacteria|Actinobacteria|Coriobacteria|Coriobacteriales|Coriobacteriaceae|Collinsella|human gut metagenome
185	CP001721.1457029.1458528	Bacteria|Actinobacteria|Coriobacteria|Coriobacteriales|Coriobacteriaceae|Atopobium|Atopobium parvulum DSM 20469
186	DQ777901.1.1500	Bacteria|Firmicutes|Clostridia|Clostridiales|Ruminococcaceae|uncultured|uncultured bacterium
187	EF403478.1.1500	Bacteria|Bacteroidetes|Bacteroidia|Bacteroidales|Bacteroidaceae|Bacteroides|uncultured bacterium
188	EF405506.1.1499	Bacteria|Firmicutes|Clostridia|Clostridiales|Lachnospiraceae|Shuttleworthia|uncultured bacterium
189	FJ880254.1.1499	Bacteria|Bacteroidetes|Bacteroidia|Bacteroidales|S24-7|uncultured bacterium
190	AY960574.1.1499	Bacteria|Firmicutes|Clostridia|Clostridiales|Lachnospiraceae|Coprococcus|Clostridium sp. ID5
191	FJ679566.1.1499	Bacteria|Firmicutes|Clostridia|Clostridiales|Lachnospiraceae|Pseudobutyrivibrio|uncultured bacterium
192	EF403825.1.1498	Bacteria|Firmicutes|Clostridia|Clostridiales|Lachnospiraceae|Incertae Sedis|uncultured bacterium
193	AY758373.1.1498	Bacteria|Bacteroidetes|Bacteroidia|Bacteroidales|Prevotellaceae|Prevotella|uncultured bacterium
194	AJ508452.1.1498	Bacteria|Firmicutes|Clostridia|Clostridiales|Lachnospiraceae|Incertae Sedis|Clostridium bolteae
195	AM420066.1.1498	Bacteria|Firmicutes|Clostridia|Clostridiales|Lachnospiraceae|Shuttleworthia|uncultured Shuttleworthia sp.
196	EF509191.1.1497	Bacteria|Firmicutes|Bacilli|Lactobacillales|Streptococcaceae|Streptococcus|uncultured bacterium
197	AY033434.1.1497	Bacteria|Firmicutes|Clostridia|Clostridiales|Lachnospiraceae|Incertae Sedis|Clostridium lactatifermentans
198	FP929047.78761.80257	Bacteria|Actinobacteria|Coriobacteria|Coriobacteriales|Coriobacteriaceae|Gordonibacter|Gordonibacter pamelaeae 7-10-1-b
199	EF071400.1.1497	Bacteria|Firmicutes|Clostridia|Clostridiales|Lachnospiraceae|Incertae Sedis|uncultured Firmicutes bacterium
200	FN600541.1.1497	Bacteria|Firmicutes|Bacilli|Lactobacillales|Enterococcaceae|Enterococcus|Enterococcus raffinosus
201	AB490809.1.1497	Bacteria|Firmicutes|Clostridia|Clostridiales|Lachnospiraceae|Christensenella|Christensenella minuta
202	DQ238611.1.1497	Bacteria|Firmicutes|Clostridia|Clostridiales|Clostridiaceae|Clostridium|uncultured bacterium
203	EF404931.1.1496	Bacteria|Firmicutes|Clostridia|Clostridiales|Lachnospiraceae|Pseudobutyrivibrio|uncultured bacterium
204	FN668944.4054569.4056064	Bacteria|Firmicutes|Clostridia|Clostridiales|Peptostreptococcaceae|Incertae Sedis|Clostridium difficile BI9
205	EU843008.1.1496	Bacteria|Firmicutes|Clostridia|Clostridiales|Lachnospiraceae|Incertae Sedis|uncultured bacterium
206	HM123931.1.1496	Bacteria|Firmicutes|Clostridia|Clostridiales|Lachnospiraceae|uncultured|uncultured bacterium
207	EF402928.1.1496	Bacteria|Firmicutes|Clostridia|Clostridiales|Lachnospiraceae|Roseburia|uncultured bacterium
208	EF405148.1.1496	Bacteria|Firmicutes|Clostridia|Clostridiales|Lachnospiraceae|uncultured|uncultured bacterium
209	GQ867452.1.1496	Bacteria|Firmicutes|Clostridia|Clostridiales|Lachnospiraceae|Incertae Sedis|uncultured bacterium
210	AB361624.1.1496	Bacteria|Firmicutes|Clostridia|Clostridiales|Lachnospiraceae|Coprococcus|Coprococcus catus
211	EF402471.1.1496	Bacteria|Firmicutes|Clostridia|Clostridiales|Lachnospiraceae|uncultured|uncultured bacterium
212	EF405430.1.1496	Bacteria|Firmicutes|Clostridia|Clostridiales|Lachnospiraceae|Incertae Sedis|uncultured bacterium
213	EF402847.1.1496	Bacteria|Firmicutes|Clostridia|Clostridiales|Ruminococcaceae|uncultured|uncultured bacterium
214	GQ897566.1.1496	Bacteria|Firmicutes|Clostridia|Clostridiales|Lachnospiraceae|uncultured|uncultured bacterium
215	ABDE02000010.183609.185104	Bacteria|Lentisphaerae|Lentisphaeria|Victivallales|Victivallaceae|Victivallis|Victivallis vadensis ATCC BAA-548
216	DQ673535.1.1495	Bacteria|Firmicutes|Clostridia|Clostridiales|Ruminococcaceae|Acetanaerobacterium|uncultured rumen bacterium
217	EF402902.1.1495	Bacteria|Firmicutes|Clostridia|Clostridiales|Lachnospiraceae|Incertae Sedis|uncultured bacterium
218	AB601095.1.1495	Bacteria|Firmicutes|Clostridia|Clostridiales|Lachnospiraceae|Incertae Sedis|Clostridium xylanolyticum
219	AB547672.1.1495	Bacteria|Bacteroidetes|Bacteroidia|Bacteroidales|Prevotellaceae|Prevotella|Prevotella bergensis
220	AB547647.1.1481	Bacteria|Bacteroidetes|Bacteroidia|Bacteroidales|Porphyromonadaceae|Barnesiella|Barnesiella intestinihominis
221	AB506378.1.1495	Bacteria|Firmicutes|Clostridia|Clostridiales|Peptostreptococcaceae|Incertae Sedis|uncultured bacterium
222	EF404612.1.1495	Bacteria|Firmicutes|Clostridia|Clostridiales|Lachnospiraceae|Blautia|uncultured bacterium
223	EF402205.1.1495	Bacteria|Firmicutes|Clostridia|Clostridiales|Ruminococcaceae|uncultured|uncultured bacterium
224	HM445948.1.1495	Bacteria|Firmicutes|Clostridia|Clostridiales|Lachnospiraceae|uncultured|uncultured bacterium
225	GQ898059.1.1495	Bacteria|Firmicutes|Clostridia|Clostridiales|Lachnospiraceae|uncultured|uncultured bacterium
226	AM419982.1.1495	Bacteria|Bacteroidetes|Bacteroidia|Bacteroidales|Prevotellaceae|Prevotella|uncultured Prevotella sp.
227	AY959044.1.1495	Bacteria|Actinobacteria|Coriobacteria|Coriobacteriales|Coriobacteriaceae|Atopobium|uncultured bacterium
228	EF400725.1.1495	Bacteria|Firmicutes|Clostridia|Clostridiales|Lachnospiraceae|Incertae Sedis|uncultured bacterium
229	EF405388.1.1495	Bacteria|Firmicutes|Clostridia|Clostridiales|Lachnospiraceae|uncultured|uncultured bacterium
230	GQ896633.1.1494	Bacteria|Firmicutes|Clostridia|Clostridiales|Ruminococcaceae|uncultured|uncultured bacterium
231	AY552788.1.1493	Bacteria|Firmicutes|Clostridia|Clostridiales|Lachnospiraceae|Incertae Sedis|Clostridium hathewayi
232	EU939416.1.1494	Bacteria|Bacteroidetes|Bacteroidia|Bacteroidales|Porphyromonadaceae|Parabacteroides|uncultured bacterium
233	EF403168.1.1494	Bacteria|Firmicutes|Clostridia|Clostridiales|Lachnospiraceae|Incertae Sedis|uncultured bacterium
234	EF405016.1.1494	Bacteria|Firmicutes|Clostridia|Clostridiales|Ruminococcaceae|Oscillospira|uncultured bacterium
235	DQ532137.1.1494	Bacteria|Firmicutes|Clostridia|Clostridiales|Lachnospiraceae|Incertae Sedis|uncultured bacterium
236	GQ898621.1.1494	Bacteria|Firmicutes|Clostridia|Clostridiales|Lachnospiraceae|uncultured|uncultured bacterium
237	EF405079.1.1494	Bacteria|Firmicutes|Clostridia|Clostridiales|Lachnospiraceae|Incertae Sedis|uncultured bacterium
238	GQ898691.1.1494	Bacteria|Firmicutes|Clostridia|Clostridiales|Lachnospiraceae|uncultured|uncultured bacterium
239	HM217964.1.1494	Bacteria|Firmicutes|Bacilli|Lactobacillales|Leuconostocaceae|Weissella|Weissella viridescens
240	EF403277.1.1494	Bacteria|Firmicutes|Clostridia|Clostridiales|Lachnospiraceae|uncultured|uncultured bacterium
241	FJ577252.1.1494	Bacteria|Actinobacteria|Actinobacteria|Propionibacteriales|Propionibacteriaceae|Propionibacterium|Propionibacterium sp. 'Oral Taxon 191'
242	EF404890.1.1494	Bacteria|Firmicutes|Clostridia|Clostridiales|Ruminococcaceae|uncultured|uncultured bacterium
243	EF404944.1.1494	Bacteria|Firmicutes|Clostridia|Clostridiales|Ruminococcaceae|uncultured|uncultured bacterium
244	EF403824.1.1494	Bacteria|Firmicutes|Clostridia|Clostridiales|Lachnospiraceae|uncultured|uncultured bacterium
245	FJ679682.1.1494	Bacteria|Bacteroidetes|Bacteroidia|Bacteroidales|Prevotellaceae|Prevotella|uncultured bacterium
246	EF404605.1.1494	Bacteria|Firmicutes|Clostridia|Clostridiales|Ruminococcaceae|Incertae Sedis|uncultured bacterium
247	EF402716.1.1494	Bacteria|Firmicutes|Clostridia|Clostridiales|Ruminococcaceae|Incertae Sedis|uncultured bacterium
248	GQ898442.1.1494	Bacteria|Firmicutes|Clostridia|Clostridiales|Lachnospiraceae|Roseburia|uncultured bacterium
249	EF399984.1.1494	Bacteria|Firmicutes|Clostridia|Clostridiales|Lachnospiraceae|Roseburia|uncultured bacterium
250	GQ896690.1.1494	Bacteria|Firmicutes|Clostridia|Clostridiales|Lachnospiraceae|Acetitomaculum|uncultured bacterium
251	GQ897451.1.1493	Bacteria|Firmicutes|Clostridia|Clostridiales|Lachnospiraceae|Incertae Sedis|uncultured bacterium
252	EF399516.1.1493	Bacteria|Firmicutes|Clostridia|Clostridiales|Lachnospiraceae|Blautia|uncultured bacterium
253	EF404001.1.1493	Bacteria|Firmicutes|Clostridia|Clostridiales|Lachnospiraceae|uncultured|uncultured bacterium
254	ABXJ01000150.1579.3071	Bacteria|Actinobacteria|Coriobacteria|Coriobacteriales|Coriobacteriaceae|Collinsella|Collinsella stercoris DSM 13279
255	GQ897447.1.1493	Bacteria|Firmicutes|Clostridia|Clostridiales|Lachnospiraceae|Incertae Sedis|uncultured bacterium
256	GQ897245.1.1493	Bacteria|Firmicutes|Clostridia|Clostridiales|Lachnospiraceae|Incertae Sedis|uncultured bacterium
257	EF405415.1.1493	Bacteria|Firmicutes|Clostridia|Clostridiales|Lachnospiraceae|Incertae Sedis|uncultured bacterium
258	EF402956.1.1493	Bacteria|Firmicutes|Clostridia|Clostridiales|Lachnospiraceae|Blautia|uncultured bacterium
259	AB510697.1.1478	Bacteria|Bacteroidetes|Bacteroidia|Bacteroidales|Bacteroidaceae|Bacteroides|Bacteroides caccae
260	GQ897266.1.1493	Bacteria|Firmicutes|Clostridia|Clostridiales|Lachnospiraceae|uncultured|uncultured bacterium
261	EF403475.1.1493	Bacteria|Firmicutes|Clostridia|Clostridiales|Lachnospiraceae|Blautia|uncultured bacterium
262	GQ898310.1.1493	Bacteria|Firmicutes|Clostridia|Clostridiales|Lachnospiraceae|uncultured|uncultured bacterium
263	GQ898088.1.1492	Bacteria|Firmicutes|Clostridia|Clostridiales|Lachnospiraceae|Incertae Sedis|uncultured bacterium
264	EF071387.1.1492	Bacteria|Firmicutes|Clostridia|Clostridiales|Ruminococcaceae|Incertae Sedis|uncultured Firmicutes bacterium
265	EU530246.1.1492	Bacteria|Firmicutes|Clostridia|Clostridiales|Lachnospiraceae|Coprococcus|uncultured Clostridiales bacterium
266	EF399792.1.1492	Bacteria|Firmicutes|Clostridia|Clostridiales|Lachnospiraceae|uncultured|uncultured bacterium
267	EF402592.1.1492	Bacteria|Bacteroidetes|Bacteroidia|Bacteroidales|Rikenellaceae|Alistipes|uncultured bacterium
268	AB547682.1.1492	Bacteria|Bacteroidetes|Bacteroidia|Bacteroidales|Prevotellaceae|Prevotella|Prevotella disiens
269	AB547707.1.1492	Bacteria|Bacteroidetes|Bacteroidia|Bacteroidales|Prevotellaceae|Prevotella|Prevotella veroralis
270	EF399370.1.1492	Bacteria|Firmicutes|Clostridia|Clostridiales|Lachnospiraceae|uncultured|uncultured bacterium
271	L76604.1.1418	Bacteria|Firmicutes|Clostridia|Clostridiales|Lachnospiraceae|Incertae Sedis|Ruminococcus torques
272	GQ898083.1.1492	Bacteria|Firmicutes|Clostridia|Clostridiales|Lachnospiraceae|uncultured|uncultured bacterium
273	EF401880.1.1492	Bacteria|Firmicutes|Clostridia|Clostridiales|Lachnospiraceae|Christensenella|uncultured bacterium
274	GQ896909.1.1492	Bacteria|Firmicutes|Clostridia|Clostridiales|Lachnospiraceae|Incertae Sedis|uncultured bacterium
275	EF401684.1.1492	Bacteria|Firmicutes|Clostridia|Clostridiales|Ruminococcaceae|uncultured|uncultured bacterium
276	EF403010.1.1492	Bacteria|Firmicutes|Clostridia|Clostridiales|Ruminococcaceae|uncultured|uncultured bacterium
277	EF401722.1.1492	Bacteria|Firmicutes|Clostridia|Clostridiales|Ruminococcaceae|uncultured|uncultured bacterium
278	GQ897212.1.1492	Bacteria|Firmicutes|Clostridia|Clostridiales|Lachnospiraceae|Lachnospira|uncultured bacterium
279	EF399371.1.1492	Bacteria|Firmicutes|Clostridia|Clostridiales|Lachnospiraceae|Blautia|uncultured bacterium
280	EF401532.1.1492	Bacteria|Firmicutes|Clostridia|Clostridiales|Lachnospiraceae|Incertae Sedis|uncultured bacterium
281	GQ159515.1.1491	Bacteria|Proteobacteria|Gammaproteobacteria|Enterobacteriales|Enterobacteriaceae|Hafnia-Obesumbacterium|uncultured bacterium
282	GQ898406.1.1491	Bacteria|Bacteroidetes|Bacteroidia|Bacteroidales|Prevotellaceae|Paraprevotella|uncultured bacterium
283	HM124250.1.1491	Bacteria|Firmicutes|Clostridia|Clostridiales|Ruminococcaceae|uncultured|uncultured bacterium
284	GQ896941.1.1491	Bacteria|Firmicutes|Clostridia|Clostridiales|Lachnospiraceae|Incertae Sedis|uncultured bacterium
285	GQ896623.1.1491	Bacteria|Firmicutes|Clostridia|Clostridiales|Lachnospiraceae|Incertae Sedis|uncultured bacterium
286	GQ897313.1.1491	Bacteria|Firmicutes|Clostridia|Clostridiales|Lachnospiraceae|Anaerostipes|uncultured bacterium
287	AY538684.1.1491	Bacteria|Bacteroidetes|Bacteroidia|Bacteroidales|Porphyromonadaceae|Butyricimonas|Bacteroidetes bacterium Smarlab 3301186
288	EF404854.1.1491	Bacteria|Firmicutes|Clostridia|Clostridiales|Lachnospiraceae|uncultured|uncultured bacterium
289	GU269544.1.1452	Bacteria|Firmicutes|Clostridia|Clostridiales|Lachnospiraceae|Lachnospira|Lactobacillus rogosae
290	U49756.1.1491	Bacteria|Proteobacteria|Betaproteobacteria|Burkholderiales|Oxalobacteraceae|Oxalobacter|Oxalobacter formigenes
291	GQ897291.1.1491	Bacteria|Firmicutes|Clostridia|Clostridiales|Ruminococcaceae|uncultured|uncultured bacterium
292	EF403722.1.1491	Bacteria|Bacteroidetes|Bacteroidia|Bacteroidales|Bacteroidaceae|Bacteroides|uncultured bacterium
293	EF401565.1.1491	Bacteria|Firmicutes|Clostridia|Clostridiales|Ruminococcaceae|uncultured|uncultured bacterium
294	GQ898649.1.1491	Bacteria|Firmicutes|Clostridia|Clostridiales|Lachnospiraceae|Incertae Sedis|uncultured bacterium
295	AB600999.1.1490	Bacteria|Bacteroidetes|Bacteroidia|Bacteroidales|Rikenellaceae|Alistipes|Alistipes indistinctus
296	GU455323.1.1490	Bacteria|Firmicutes|Clostridia|Clostridiales|Clostridiaceae|Clostridium|uncultured bacterium
297	FJ470586.1.1490	Bacteria|Firmicutes|Erysipelotrichi|Erysipelotrichales|Erysipelotrichaceae|uncultured|uncultured bacterium
298	GQ897494.1.1490	Bacteria|Firmicutes|Clostridia|Clostridiales|Ruminococcaceae|uncultured|uncultured bacterium
299	GQ897359.1.1490	Bacteria|Firmicutes|Clostridia|Clostridiales|Ruminococcaceae|uncultured|uncultured bacterium
300	GQ897302.1.1490	Bacteria|Firmicutes|Clostridia|Clostridiales|Lachnospiraceae|Incertae Sedis|uncultured bacterium
301	EF402337.1.1490	Bacteria|Bacteroidetes|Bacteroidia|Bacteroidales|Rikenellaceae|Alistipes|uncultured bacterium
302	GQ896781.1.1490	Bacteria|Firmicutes|Clostridia|Clostridiales|Ruminococcaceae|uncultured|uncultured bacterium
303	FJ951869.1.1490	Bacteria|Firmicutes|Clostridia|Clostridiales|Lachnospiraceae|Roseburia|uncultured bacterium
304	GQ898437.1.1490	Bacteria|Firmicutes|Clostridia|Clostridiales|Lachnospiraceae|Blautia|uncultured bacterium
305	GQ898054.1.1490	Bacteria|Firmicutes|Clostridia|Clostridiales|Lachnospiraceae|uncultured|uncultured bacterium
306	Y18186.1.1490	Bacteria|Firmicutes|Clostridia|Clostridiales|Lachnospiraceae|Incertae Sedis|Clostridium scindens
307	DQ818682.1.1490	Bacteria|Firmicutes|Bacilli|Bacillales|Staphylococcaceae|Staphylococcus|uncultured bacterium
308	GQ898489.1.1490	Bacteria|Firmicutes|Clostridia|Clostridiales|Lachnospiraceae|Blautia|uncultured bacterium
309	EF398979.1.1489	Bacteria|Firmicutes|Clostridia|Clostridiales|Ruminococcaceae|uncultured|uncultured bacterium
310	AB530190.1.1489	Bacteria|Firmicutes|Clostridia|Clostridiales|Ruminococcaceae|uncultured|uncultured bacterium
311	GQ896923.1.1489	Bacteria|Firmicutes|Clostridia|Clostridiales|Lachnospiraceae|uncultured|uncultured bacterium
312	GQ897604.1.1489	Bacteria|Firmicutes|Clostridia|Clostridiales|Ruminococcaceae|uncultured|uncultured bacterium
313	EF403836.1.1489	Bacteria|Bacteroidetes|Bacteroidia|Bacteroidales|Bacteroidaceae|Bacteroides|uncultured bacterium
314	HQ176118.1.1489	Bacteria|Firmicutes|Clostridia|Clostridiales|Lachnospiraceae|Incertae Sedis|uncultured bacterium
315	GQ897225.1.1489	Bacteria|Firmicutes|Clostridia|Clostridiales|Ruminococcaceae|uncultured|uncultured bacterium
316	AB547639.1.1489	Bacteria|Firmicutes|Clostridia|Clostridiales|Family XI Incertae Sedis|Finegoldia|Bacteroides coagulans
317	HM124230.1.1489	Bacteria|Bacteroidetes|Bacteroidia|Bacteroidales|Bacteroidaceae|Bacteroides|uncultured bacterium
318	AM420073.1.1489	Bacteria|Firmicutes|Clostridia|Clostridiales|Family XI Incertae Sedis|Parvimonas|uncultured Peptostreptococcus sp.
319	GQ898612.1.1489	Bacteria|Firmicutes|Clostridia|Clostridiales|Lachnospiraceae|Blautia|uncultured bacterium
320	EF399584.1.1489	Bacteria|Firmicutes|Erysipelotrichi|Erysipelotrichales|Erysipelotrichaceae|Incertae Sedis|uncultured bacterium
321	EF071271.1.1488	Bacteria|Actinobacteria|Coriobacteria|Coriobacteriales|Coriobacteriaceae|Slackia|uncultured actinobacterium
322	EF403748.1.1488	Bacteria|Bacteroidetes|Bacteroidia|Bacteroidales|Porphyromonadaceae|Butyricimonas|uncultured bacterium
323	EF403711.1.1488	Bacteria|Bacteroidetes|Bacteroidia|Bacteroidales|Bacteroidaceae|Bacteroides|uncultured bacterium
324	GQ159112.1.1488	Bacteria|Proteobacteria|Betaproteobacteria|Burkholderiales|Alcaligenaceae|Sutterella|uncultured bacterium
325	GQ897539.1.1488	Bacteria|Firmicutes|Clostridia|Clostridiales|Ruminococcaceae|uncultured|uncultured bacterium
326	AY974071.1.1440	Bacteria|Bacteroidetes|Bacteroidia|Bacteroidales|Rikenellaceae|Alistipes|Alistipes onderdonkii
327	AB222700.1.1488	Bacteria|Bacteroidetes|Bacteroidia|Bacteroidales|Bacteroidaceae|Bacteroides|Bacteroides finegoldii
328	EF400323.1.1488	Bacteria|Verrucomicrobia|Verrucomicrobiae|Verrucomicrobiales|Verrucomicrobiaceae|Akkermansia|uncultured bacterium
329	AB218327.1.1488	Bacteria|Firmicutes|Clostridia|Clostridiales|Ruminococcaceae|Hydrogenoanaerobacterium|uncultured Clostridiaceae bacterium
330	GQ898051.1.1488	Bacteria|Firmicutes|Clostridia|Clostridiales|Ruminococcaceae|uncultured|uncultured bacterium
331	EF405008.1.1488	Bacteria|Firmicutes|Clostridia|Clostridiales|Lachnospiraceae|uncultured|uncultured bacterium
332	AB244774.1.1488	Bacteria|Bacteroidetes|Bacteroidia|Bacteroidales|Prevotellaceae|Prevotella|Prevotella stercorea
333	FM873964.1.1487	Bacteria|Firmicutes|Clostridia|Clostridiales|Lachnospiraceae|uncultured|uncultured bacterium
334	AB547649.1.1485	Bacteria|Bacteroidetes|Bacteroidia|Bacteroidales|Porphyromonadaceae|Odoribacter|Odoribacter splanchnicus
335	GQ897465.1.1487	Bacteria|Firmicutes|Clostridia|Clostridiales|Lachnospiraceae|Marvinbryantia|uncultured bacterium
336	HQ399896.1.1487	Bacteria|Firmicutes|Clostridia|Clostridiales|Ruminococcaceae|Ruminococcus|uncultured rumen bacterium
337	AB554230.1.1487	Bacteria|Bacteroidetes|Bacteroidia|Bacteroidales|Rikenellaceae|Alistipes|Alistipes finegoldii
338	AM405127.1.1487	Bacteria|Firmicutes|Erysipelotrichi|Erysipelotrichales|Erysipelotrichaceae|uncultured|uncultured bacterium
339	AM278620.1.1486	Bacteria|Firmicutes|Clostridia|Clostridiales|Ruminococcaceae|uncultured|uncultured bacterium
340	HQ400348.1.1486	Bacteria|Firmicutes|Clostridia|Clostridiales|Ruminococcaceae|uncultured|uncultured rumen bacterium
341	GQ896891.1.1486	Bacteria|Firmicutes|Clostridia|Clostridiales|Lachnospiraceae|uncultured|uncultured bacterium
342	GQ422731.1.1486	Bacteria|Fusobacteria|Fusobacteria|Fusobacteriales|Leptotrichiaceae|Leptotrichia|Leptotrichia sp. oral taxon 225
343	GQ871738.1.1486	Bacteria|Firmicutes|Clostridia|Clostridiales|Ruminococcaceae|Anaerotruncus|uncultured bacterium
344	AB547667.1.1486	Bacteria|Bacteroidetes|Bacteroidia|Bacteroidales|Porphyromonadaceae|Porphyromonas|Porphyromonas somerae
345	L16485.1.1473	Bacteria|Bacteroidetes|Bacteroidia|Bacteroidales|Bacteroidaceae|Bacteroides|Bacteroides eggerthii
346	HQ716523.1.1486	Bacteria|Firmicutes|Clostridia|Clostridiales|Ruminococcaceae|uncultured|uncultured bacterium
347	GQ896940.1.1485	Bacteria|Firmicutes|Clostridia|Clostridiales|Ruminococcaceae|Anaerotruncus|uncultured bacterium
348	HM184987.1.1485	Bacteria|Firmicutes|Clostridia|Clostridiales|Family XIII Incertae Sedis|Mogibacterium|uncultured bacterium
349	GQ898687.1.1485	Bacteria|Firmicutes|Clostridia|Clostridiales|Lachnospiraceae|uncultured|uncultured bacterium
350	EF404788.1.1485	Bacteria|Firmicutes|Clostridia|Clostridiales|Ruminococcaceae|Incertae Sedis|uncultured bacterium
351	HQ403223.1.1485	Bacteria|Firmicutes|Clostridia|Clostridiales|Ruminococcaceae|Incertae Sedis|uncultured bacterium
352	AM275412.1.1485	Bacteria|Firmicutes|Erysipelotrichi|Erysipelotrichales|Erysipelotrichaceae|uncultured|uncultured bacterium
353	DQ673521.1.1485	Bacteria|Firmicutes|Clostridia|Clostridiales|Lachnospiraceae|uncultured|uncultured rumen bacterium
354	AB470343.1.1485	Bacteria|Bacteroidetes|Bacteroidia|Bacteroidales|Porphyromonadaceae|Parabacteroides|Parabacteroides gordonii
355	EF400772.1.1485	Bacteria|Firmicutes|Clostridia|Clostridiales|Lachnospiraceae|uncultured|uncultured bacterium
356	AM277070.1.1484	Bacteria|Firmicutes|Clostridia|Clostridiales|Lachnospiraceae|uncultured|uncultured bacterium
357	GQ896617.1.1484	Bacteria|Bacteroidetes|Bacteroidia|Bacteroidales|Rikenellaceae|Alistipes|uncultured bacterium
358	AM275604.1.1484	Bacteria|Firmicutes|Clostridia|Clostridiales|Lachnospiraceae|Christensenella|uncultured bacterium
359	EF399455.1.1484	Bacteria|Firmicutes|Clostridia|Clostridiales|Ruminococcaceae|uncultured|uncultured bacterium
360	FM874046.1.1484	Bacteria|Firmicutes|Clostridia|Clostridiales|Lachnospiraceae|uncultured|uncultured bacterium
361	AY383733.1.1483	Bacteria|Firmicutes|Clostridia|Clostridiales|Ruminococcaceae|Fastidiosipila|bacterium str. Rauti
362	EF403970.1.1483	Bacteria|Firmicutes|Clostridia|Clostridiales|Lachnospiraceae|uncultured|uncultured bacterium
363	GQ898589.1.1483	Bacteria|Firmicutes|Clostridia|Clostridiales|Lachnospiraceae|Blautia|uncultured bacterium
364	AM982669.1.1483	Bacteria|Firmicutes|Erysipelotrichi|Erysipelotrichales|Erysipelotrichaceae|Turicibacter|uncultured bacterium
365	EF402779.1.1483	Bacteria|Firmicutes|Clostridia|Clostridiales|Ruminococcaceae|Incertae Sedis|uncultured bacterium
366	AY451999.1.1483	Bacteria|Firmicutes|Clostridia|Clostridiales|Lachnospiraceae|uncultured|uncultured bacterium
367	EF400741.1.1483	Bacteria|Firmicutes|Clostridia|Clostridiales|Ruminococcaceae|Incertae Sedis|uncultured bacterium
368	GQ898573.1.1483	Bacteria|Firmicutes|Erysipelotrichi|Erysipelotrichales|Erysipelotrichaceae|uncultured|uncultured bacterium
369	GQ897002.1.1483	Bacteria|Firmicutes|Erysipelotrichi|Erysipelotrichales|Erysipelotrichaceae|Incertae Sedis|uncultured bacterium
370	AM420025.1.1483	Bacteria|Synergistetes|Synergistia|Synergistales|Synergistaceae|uncultured|uncultured Deferribacteraceae bacterium
371	AM419461.1.1482	Bacteria|Actinobacteria|Actinobacteria|Bifidobacteriales|Bifidobacteriaceae|Alloscardovia|Alloscardovia omnicolens
372	FM872953.1.1482	Bacteria|Firmicutes|Clostridia|Clostridiales|Lachnospiraceae|Blautia|uncultured bacterium
373	EF405002.1.1482	Bacteria|Firmicutes|Clostridia|Clostridiales|Ruminococcaceae|Incertae Sedis|uncultured bacterium
374	EU410376.1.1482	Bacteria|Firmicutes|Clostridia|Clostridiales|Ruminococcaceae|Butyricicoccus|Butyricicoccus pullicaecorum
375	EF403019.1.1482	Bacteria|Firmicutes|Clostridia|Clostridiales|Ruminococcaceae|uncultured|uncultured bacterium
376	EU872270.1.1482	Bacteria|Firmicutes|Bacilli|Lactobacillales|Leuconostocaceae|Leuconostoc|Leuconostoc sp. Douzhi202
377	JF736653.1.1482	Bacteria|Synergistetes|Synergistia|Synergistales|Synergistaceae|Cloacibacillus|uncultured Synergistaceae bacterium
378	GQ897131.1.1482	Bacteria|Firmicutes|Clostridia|Clostridiales|Lachnospiraceae|uncultured|uncultured bacterium
379	GQ897421.1.1482	Bacteria|Firmicutes|Clostridia|Clostridiales|Lachnospiraceae|Incertae Sedis|uncultured bacterium
380	GQ897945.1.1481	Bacteria|Firmicutes|Clostridia|Clostridiales|Ruminococcaceae|Anaerotruncus|uncultured bacterium
381	EF403839.1.1481	Bacteria|Firmicutes|Clostridia|Clostridiales|Lachnospiraceae|Coprococcus|uncultured bacterium
382	EF405456.1.1481	Bacteria|Firmicutes|Clostridia|Clostridiales|Ruminococcaceae|Incertae Sedis|uncultured bacterium
383	JF813178.1.1377	Bacteria|Bacteroidetes|Bacteroidia|Bacteroidales|Bacteroidaceae|Bacteroides|Bacteroides sp. dnLKV9
384	EU560806.1.1481	Bacteria|Firmicutes|Bacilli|Lactobacillales|Lactobacillaceae|Lactobacillus|uncultured bacterium
385	EF403928.1.1481	Bacteria|Firmicutes|Clostridia|Clostridiales|Lachnospiraceae|Incertae Sedis|uncultured bacterium
386	GQ451210.1.1481	Bacteria|Firmicutes|Clostridia|Clostridiales|Family XIII Incertae Sedis|uncultured|uncultured bacterium
387	HQ452860.1.1480	Bacteria|Firmicutes|Erysipelotrichi|Erysipelotrichales|Erysipelotrichaceae|uncultured|Clostridiales bacterium 10-3b
388	M23731.1.1480	Bacteria|Firmicutes|Erysipelotrichi|Erysipelotrichales|Erysipelotrichaceae|Incertae Sedis|Clostridium ramosum
389	DQ905416.1.1480	Bacteria|Firmicutes|Clostridia|Clostridiales|Lachnospiraceae|Roseburia|uncultured bacterium
390	HM021339.1.1480	Bacteria|Firmicutes|Clostridia|Clostridiales|Veillonellaceae|Dialister|uncultured bacterium
391	EF603775.1.1480	Bacteria|Firmicutes|Clostridia|Clostridiales|Lachnospiraceae|Christensenella|uncultured bacterium
392	AM696804.1.1480	Bacteria|Firmicutes|Clostridia|Clostridiales|Lachnospiraceae|uncultured|uncultured bacterium
393	AB547677.1.1479	Bacteria|Bacteroidetes|Bacteroidia|Bacteroidales|Prevotellaceae|Prevotella|Prevotella corporis
394	EF405457.1.1479	Bacteria|Firmicutes|Clostridia|Clostridiales|Ruminococcaceae|Anaerotruncus|uncultured bacterium
395	GU112197.1.1479	Bacteria|Firmicutes|Clostridia|Clostridiales|Ruminococcaceae|uncultured|uncultured Clostridia bacterium
396	EF404153.1.1479	Bacteria|Firmicutes|Clostridia|Clostridiales|Ruminococcaceae|uncultured|uncultured bacterium
397	GQ897082.1.1479	Bacteria|Firmicutes|Clostridia|Clostridiales|Lachnospiraceae|uncultured|uncultured bacterium
398	FJ679469.1.1479	Bacteria|Firmicutes|Clostridia|Clostridiales|Ruminococcaceae|Faecalibacterium|uncultured bacterium
399	Y18174.1.1479	Bacteria|Firmicutes|Clostridia|Clostridiales|Clostridiaceae|Clostridium|Clostridium tertium
400	GQ897466.1.1479	Bacteria|Firmicutes|Clostridia|Clostridiales|Lachnospiraceae|uncultured|uncultured bacterium
401	EF405150.1.1479	Bacteria|Firmicutes|Clostridia|Clostridiales|Family XIII Incertae Sedis|Incertae Sedis|uncultured bacterium
402	EF405180.1.1479	Bacteria|Firmicutes|Clostridia|Clostridiales|Lachnospiraceae|uncultured|uncultured bacterium
403	AB626919.1.1479	Bacteria|Firmicutes|Clostridia|Clostridiales|Family XIII Incertae Sedis|Incertae Sedis|uncultured bacterium
404	EF399641.1.1478	Bacteria|Firmicutes|Clostridia|Clostridiales|Family XIII Incertae Sedis|uncultured|uncultured bacterium
405	EF402071.1.1478	Bacteria|Firmicutes|Clostridia|Clostridiales|Ruminococcaceae|Incertae Sedis|uncultured bacterium
406	EF400739.1.1478	Bacteria|Firmicutes|Clostridia|Clostridiales|Ruminococcaceae|Incertae Sedis|uncultured bacterium
407	GQ159254.1.1478	Bacteria|Firmicutes|Clostridia|Clostridiales|Lachnospiraceae|uncultured|uncultured bacterium
408	GQ898016.1.1478	Bacteria|Firmicutes|Clostridia|Clostridiales|Lachnospiraceae|Coprococcus|uncultured bacterium
409	GQ897073.1.1478	Bacteria|Firmicutes|Clostridia|Clostridiales|Ruminococcaceae|Incertae Sedis|uncultured bacterium
410	EU728726.1.1478	Bacteria|Firmicutes|Clostridia|Clostridiales|Lachnospiraceae|Coprococcus|Lachnospiraceae bacterium DJF_CP64
411	EF403840.1.1478	Bacteria|Firmicutes|Clostridia|Clostridiales|Ruminococcaceae|Subdoligranulum|uncultured bacterium
412	EU704250.1.1478	Bacteria|Firmicutes|Bacilli|Lactobacillales|Streptococcaceae|Streptococcus|uncultured Streptococcus sp.
413	AY684401.1.1478	Bacteria|Firmicutes|Clostridia|Clostridiales|Veillonellaceae|uncultured|uncultured bacterium
414	EF403999.1.1478	Bacteria|Firmicutes|Clostridia|Clostridiales|Ruminococcaceae|uncultured|uncultured bacterium
415	AF499902.1.1477	Bacteria|Firmicutes|Clostridia|Clostridiales|Ruminococcaceae|Faecalibacterium|uncultured bacterium
416	EF402748.1.1477	Bacteria|Firmicutes|Clostridia|Clostridiales|Family XIII Incertae Sedis|uncultured|uncultured bacterium
417	AY005445.1.1477	Bacteria|Synergistetes|Synergistia|Synergistales|Synergistaceae|uncultured|Flexistipes-like sp. oral clone BB062
418	AM278916.1.1477	Bacteria|Firmicutes|Clostridia|Clostridiales|Ruminococcaceae|Incertae Sedis|uncultured bacterium
419	GQ897552.1.1477	Bacteria|Firmicutes|Clostridia|Clostridiales|Lachnospiraceae|uncultured|uncultured bacterium
420	EF401863.1.1477	Bacteria|Firmicutes|Clostridia|Clostridiales|Family XIII Incertae Sedis|uncultured|uncultured bacterium
421	GQ898267.1.1477	Bacteria|Firmicutes|Clostridia|Clostridiales|Lachnospiraceae|uncultured|uncultured bacterium
422	GU045404.1.1477	Bacteria|Firmicutes|Bacilli|Lactobacillales|Streptococcaceae|Streptococcus|Streptococcus anginosus
423	HQ132403.1.1477	Bacteria|Firmicutes|Clostridia|Clostridiales|Clostridiaceae|Clostridium|uncultured Firmicutes bacterium
424	FM997066.1.1477	Bacteria|Bacteroidetes|Bacteroidia|Bacteroidales|Prevotellaceae|Prevotella|uncultured bacterium
425	DQ905599.1.1477	Bacteria|Firmicutes|Clostridia|Clostridiales|Ruminococcaceae|Anaerotruncus|uncultured bacterium
426	AB021702.1.1477	Bacteria|Firmicutes|Clostridia|Clostridiales|Family XIII Incertae Sedis|Mogibacterium|Mogibacterium vescum
427	GQ897434.1.1476	Bacteria|Firmicutes|Clostridia|Clostridiales|Ruminococcaceae|uncultured|uncultured bacterium
428	AJ608686.1.1476	Bacteria|Actinobacteria|Coriobacteria|Coriobacteriales|Coriobacteriaceae|Slackia|Slackia faecicanis
429	EF403518.1.1476	Bacteria|Firmicutes|Clostridia|Clostridiales|Ruminococcaceae|Subdoligranulum|uncultured bacterium
430	GQ898637.1.1476	Bacteria|Firmicutes|Clostridia|Clostridiales|Ruminococcaceae|Incertae Sedis|uncultured bacterium
431	GQ159246.1.1476	Bacteria|Firmicutes|Clostridia|Clostridiales|Lachnospiraceae|uncultured|uncultured bacterium
432	GQ897899.1.1475	Bacteria|Firmicutes|Clostridia|Clostridiales|Clostridiaceae|Clostridium|uncultured bacterium
433	AY349371.1.1475	Bacteria|Synergistetes|Synergistia|Synergistales|Synergistaceae|uncultured|Deferribacteres sp. oral clone JV006
434	GQ897815.1.1475	Bacteria|Firmicutes|Clostridia|Clostridiales|Family XIII Incertae Sedis|uncultured|uncultured bacterium
435	FJ915708.1.1475	Bacteria|Firmicutes|Bacilli|Lactobacillales|Enterococcaceae|Enterococcus|Enterococcus faecium
436	EF404689.1.1475	Bacteria|Firmicutes|Clostridia|Clostridiales|Ruminococcaceae|Subdoligranulum|uncultured bacterium
437	AM277985.1.1475	Bacteria|Firmicutes|Clostridia|Clostridiales|Lachnospiraceae|uncultured|uncultured bacterium
438	EF402172.1.1475	Bacteria|Firmicutes|Clostridia|Clostridiales|Ruminococcaceae|Faecalibacterium|uncultured bacterium
439	DQ905290.1.1475	Bacteria|Firmicutes|Clostridia|Clostridiales|Ruminococcaceae|uncultured|uncultured bacterium
440	GQ897177.1.1475	Bacteria|Firmicutes|Clostridia|Clostridiales|Ruminococcaceae|uncultured|uncultured bacterium
441	EF509174.1.1475	Bacteria|Bacteroidetes|Bacteroidia|Bacteroidales|Prevotellaceae|Prevotella|uncultured bacterium
442	HQ407257.1.1474	Bacteria|Proteobacteria|Gammaproteobacteria|Enterobacteriales|Enterobacteriaceae|Providencia|Providencia rettgeri
443	GQ267982.1.1474	Bacteria|Firmicutes|Bacilli|Lactobacillales|Streptococcaceae|Lactococcus|uncultured bacterium
444	EU939405.1.1474	Bacteria|Verrucomicrobia|Verrucomicrobiae|Verrucomicrobiales|Verrucomicrobiaceae|Akkermansia|uncultured bacterium
445	AM500793.1.1474	Bacteria|Firmicutes|Clostridia|Clostridiales|Lachnospiraceae|Incertae Sedis|uncultured bacterium
446	AM420221.1.1474	Bacteria|Proteobacteria|Epsilonproteobacteria|Campylobacterales|Campylobacteraceae|Campylobacter|uncultured Campylobacter sp.
447	AM265447.1.1474	Bacteria|Bacteroidetes|Bacteroidia|Bacteroidales|Bacteroidaceae|Bacteroides|uncultured bacterium
448	GQ898696.1.1474	Bacteria|Firmicutes|Clostridia|Clostridiales|Ruminococcaceae|Incertae Sedis|uncultured bacterium
449	AJ576085.1.1474	Bacteria|Actinobacteria|Actinobacteria|Actinomycetales|Actinomycetaceae|Mobiluncus|Mobiluncus curtisii
450	GQ897305.1.1474	Bacteria|Firmicutes|Clostridia|Clostridiales|Lachnospiraceae|Dorea|uncultured bacterium
451	X96961.1.1474	Bacteria|Firmicutes|Clostridia|Clostridiales|Eubacteriaceae|Eubacterium|Eubacterium callanderi
452	GQ267992.1.1473	Bacteria|Firmicutes|Bacilli|Lactobacillales|Streptococcaceae|Lactococcus|uncultured bacterium
453	FJ470453.1.1473	Bacteria|Fusobacteria|Fusobacteria|Fusobacteriales|Leptotrichiaceae|Leptotrichia|uncultured bacterium
454	FM873843.1.1473	Bacteria|Firmicutes|Clostridia|Clostridiales|Lachnospiraceae|Incertae Sedis|uncultured bacterium
455	HM021400.1.1473	Bacteria|Firmicutes|Bacilli|Lactobacillales|Lactobacillaceae|Lactobacillus|uncultured bacterium
456	GQ157202.1.1473	Bacteria|Proteobacteria|Gammaproteobacteria|Pasteurellales|Pasteurellaceae|Haemophilus|uncultured bacterium
457	AB510707.1.1473	Bacteria|Bacteroidetes|Bacteroidia|Bacteroidales|Bacteroidaceae|Bacteroides|Bacteroides salyersiae
458	AY764158.1.1332	Bacteria|Firmicutes|Clostridia|Clostridiales|Lachnospiraceae|Incertae Sedis|Bacteroides sp. MANG
459	DQ904655.1.1472	Bacteria|Bacteroidetes|Bacteroidia|Bacteroidales|Prevotellaceae|Prevotella|uncultured bacterium
460	AF132233.1.1472	Bacteria|Tenericutes|Mollicutes|RF9|uncultured bacterium adhufec279
461	GQ159184.1.1472	Bacteria|Bacteroidetes|Bacteroidia|Bacteroidales|Porphyromonadaceae|Barnesiella|uncultured bacterium
462	AM278926.1.1472	Bacteria|Firmicutes|Clostridia|Clostridiales|Lachnospiraceae|uncultured|uncultured bacterium
463	AB306661.1.1469	Bacteria|Actinobacteria|Coriobacteria|Coriobacteriales|Coriobacteriaceae|Adlercreutzia|Adlercreutzia equolifaciens
464	AM278539.1.1471	Bacteria|Firmicutes|Clostridia|Clostridiales|Ruminococcaceae|uncultured|uncultured bacterium
465	EU815224.1.1471	Bacteria|Firmicutes|Clostridia|Clostridiales|Ruminococcaceae|uncultured|Clostridium sp. NML 04A032
466	DQ905437.1.1471	Bacteria|Firmicutes|Clostridia|Clostridiales|Ruminococcaceae|uncultured|uncultured bacterium
467	HM124101.1.1471	Bacteria|Firmicutes|Clostridia|Clostridiales|Lachnospiraceae|uncultured|uncultured bacterium
468	HQ647259.1.1471	Bacteria|Proteobacteria|Alphaproteobacteria|Rhizobiales|Methylobacteriaceae|Methylobacterium|Methylobacterium fujisawaense
469	EF071194.1.1471	Bacteria|Firmicutes|Clostridia|Clostridiales|Ruminococcaceae|Subdoligranulum|uncultured Firmicutes bacterium
470	FJ680254.1.1470	Bacteria|Bacteroidetes|Bacteroidia|Bacteroidales|Prevotellaceae|Prevotella|uncultured bacterium
471	ABBV01000356.1583.3051	Bacteria|Candidate division TM7|candidate division TM7 single-cell isolate TM7a
472	DQ904718.1.1469	Bacteria|Firmicutes|Clostridia|Clostridiales|Lachnospiraceae|uncultured|uncultured bacterium
473	FJ222552.1.1468	Bacteria|Proteobacteria|Gammaproteobacteria|Enterobacteriales|Enterobacteriaceae|Klebsiella|Klebsiella pneumoniae
474	HM124115.1.1468	Bacteria|Firmicutes|Clostridia|Clostridiales|Lachnospiraceae|uncultured|uncultured bacterium
475	DQ905294.1.1468	Bacteria|Firmicutes|Clostridia|Clostridiales|Ruminococcaceae|uncultured|uncultured bacterium
476	HM461198.1.1466	Bacteria|Proteobacteria|Gammaproteobacteria|Enterobacteriales|Enterobacteriaceae|Klebsiella|Klebsiella sp. enrichment culture clone HSL73
477	EU884278.1.1465	Bacteria|Bacteroidetes|Bacteroidia|Bacteroidales|Bacteroidaceae|Bacteroides|uncultured bacterium
478	DQ160208.1.1465	Bacteria|Firmicutes|Clostridia|Clostridiales|Peptostreptococcaceae|Peptostreptococcus|Peptostreptococcus stomatis
479	FN563351.1.1465	Bacteria|Synergistetes|Synergistia|Synergistales|Synergistaceae|uncultured|uncultured bacterium
480	AM697405.1.1465	Bacteria|Firmicutes|Clostridia|Clostridiales|Ruminococcaceae|uncultured|uncultured bacterium
481	HQ123576.1.1464	Bacteria|Proteobacteria|Gammaproteobacteria|Enterobacteriales|Enterobacteriaceae|Citrobacter|Citrobacter sp. CST-5.1
482	GQ359984.1.1464	Bacteria|Firmicutes|Clostridia|Clostridiales|Peptostreptococcaceae|Incertae Sedis|uncultured bacterium
483	AB050111.1.1397	Bacteria|Bacteroidetes|Bacteroidia|Bacteroidales|Bacteroidaceae|Bacteroides|Bacteroides vulgatus
484	JF693898.1.1409	Bacteria|Firmicutes|Clostridia|Clostridiales|Peptostreptococcaceae|Incertae Sedis|Clostridium sp. 40
485	GU455116.1.1464	Bacteria|Firmicutes|Clostridia|Clostridiales|Peptostreptococcaceae|uncultured|uncultured bacterium
486	HM242292.1.1464	Bacteria|Firmicutes|Bacilli|Bacillales|Paenibacillaceae|Paenibacillus|Paenibacillus sp. FZ-1
487	GQ898622.1.1463	Bacteria|Firmicutes|Clostridia|Clostridiales|Ruminococcaceae|Faecalibacterium|uncultured bacterium
488	AJ867037.1.1462	Bacteria|Fusobacteria|Fusobacteria|Fusobacteriales|Fusobacteriaceae|Fusobacterium|Fusobacterium ulcerans
489	DQ905331.1.1462	Bacteria|Firmicutes|Clostridia|Clostridiales|Lachnospiraceae|uncultured|uncultured bacterium
490	HM037997.1.1462	Bacteria|Proteobacteria|Betaproteobacteria|Burkholderiales|Alcaligenaceae|Sutterella|Sutterella wadsworthensis
491	GQ159281.1.1461	Bacteria|Firmicutes|Clostridia|Clostridiales|Lachnospiraceae|Coprococcus|uncultured bacterium
492	FJ682023.1.1461	Bacteria|Bacteroidetes|Bacteroidia|Bacteroidales|Bacteroidaceae|Bacteroides|uncultured bacterium
493	AM277063.1.1460	Bacteria|Actinobacteria|Coriobacteria|Coriobacteriales|Coriobacteriaceae|uncultured|uncultured bacterium
494	AM278923.1.1460	Bacteria|Actinobacteria|Coriobacteria|Coriobacteriales|Coriobacteriaceae|uncultured|uncultured bacterium
495	AM405620.1.1460	Bacteria|Firmicutes|Clostridia|Clostridiales|Lachnospiraceae|uncultured|uncultured bacterium
496	FJ681653.1.1459	Bacteria|Bacteroidetes|Bacteroidia|Bacteroidales|S24-7|uncultured bacterium
497	EU341292.1.1459	Bacteria|Cyanobacteria|Chloroplast|uncultured Oscillatoria sp.
498	HQ716316.1.1459	Bacteria|Firmicutes|Clostridia|Clostridiales|Ruminococcaceae|uncultured|uncultured bacterium
499	AM275737.1.1459	Bacteria|Actinobacteria|Coriobacteria|Coriobacteriales|Coriobacteriaceae|uncultured|uncultured bacterium
500	GQ130016.1.1458	Bacteria|Firmicutes|Clostridia|Clostridiales|Peptostreptococcaceae|Incertae Sedis|uncultured Clostridium sp.
501	GQ175476.1.1458	Bacteria|Firmicutes|Clostridia|Clostridiales|Lachnospiraceae|uncultured|uncultured bacterium
502	X95624.1.1458	Bacteria|Firmicutes|Clostridia|Clostridiales|Lachnospiraceae|Blautia|Blautia hydrogenotrophica
503	AB264080.1.1458	Bacteria|Firmicutes|Clostridia|Clostridiales|Lachnospiraceae|Christensenella|uncultured Clostridia bacterium
504	X85100.1.1458	Bacteria|Firmicutes|Clostridia|Clostridiales|Ruminococcaceae|Ruminococcus|Ruminococcus callidus
505	DQ456225.1.1458	Bacteria|Firmicutes|Clostridia|Clostridiales|Ruminococcaceae|uncultured|uncultured bacterium
506	EU815226.1.1457	Bacteria|Firmicutes|Clostridia|Clostridiales|Ruminococcaceae|Anaerotruncus|Anaerotruncus sp. NML 070203
507	AF371946.1.1457	Bacteria|Firmicutes|Clostridia|Clostridiales|Lachnospiraceae|uncultured|uncultured bacterium
508	EU009831.1.1457	Bacteria|Proteobacteria|Betaproteobacteria|Burkholderiales|Alcaligenaceae|Sutterella|uncultured bacterium
509	DQ456099.1.1456	Bacteria|Proteobacteria|Betaproteobacteria|Burkholderiales|Alcaligenaceae|Sutterella|uncultured bacterium
510	AM692266.1.1456	Bacteria|Firmicutes|Clostridia|Clostridiales|Lachnospiraceae|uncultured|uncultured bacterium
511	EF025269.1.1456	Bacteria|Firmicutes|Clostridia|Clostridiales|Lachnospiraceae|uncultured|uncultured bacterium
512	AM406499.1.1455	Bacteria|Firmicutes|Clostridia|Clostridiales|Ruminococcaceae|uncultured|uncultured bacterium
513	DQ456090.1.1455	Bacteria|Bacteroidetes|Bacteroidia|Bacteroidales|Bacteroidaceae|Bacteroides|uncultured bacterium
514	DQ456402.1.1455	Bacteria|Firmicutes|Clostridia|Clostridiales|Lachnospiraceae|uncultured|uncultured bacterium
515	DQ057458.1.1455	Bacteria|Firmicutes|Clostridia|Clostridiales|Lachnospiraceae|Incertae Sedis|bacterium ic1294
516	FN563303.1.1455	Bacteria|Firmicutes|Clostridia|Clostridiales|Lachnospiraceae|Blautia|uncultured bacterium
517	AF371948.1.1455	Bacteria|Firmicutes|Clostridia|Clostridiales|Ruminococcaceae|uncultured|uncultured bacterium
518	DQ456054.1.1454	Bacteria|Bacteroidetes|Bacteroidia|Bacteroidales|Bacteroidaceae|Bacteroides|uncultured bacterium
519	FJ711049.1.1454	Bacteria|Firmicutes|Clostridia|Clostridiales|Lachnospiraceae|Coprococcus|intestinal bacterium CG19-1
520	DQ456074.1.1454	Bacteria|Firmicutes|Clostridia|Clostridiales|Lachnospiraceae|Coprococcus|uncultured bacterium
521	DQ456381.1.1454	Bacteria|Firmicutes|Clostridia|Clostridiales|Ruminococcaceae|uncultured|uncultured bacterium
522	EF025243.1.1454	Bacteria|Firmicutes|Clostridia|Clostridiales|Lachnospiraceae|uncultured|uncultured bacterium
523	FN563307.1.1454	Bacteria|Firmicutes|Clostridia|Clostridiales|Lachnospiraceae|Blautia|uncultured bacterium
524	DQ456014.1.1454	Bacteria|Bacteroidetes|Bacteroidia|Bacteroidales|Rikenellaceae|RC9 gut group|uncultured bacterium
525	EF025286.1.1454	Bacteria|Firmicutes|Clostridia|Clostridiales|Lachnospiraceae|Incertae Sedis|uncultured bacterium
526	EF025276.1.1454	Bacteria|Firmicutes|Clostridia|Clostridiales|Lachnospiraceae|Blautia|uncultured bacterium
527	FJ679453.1.1454	Bacteria|Firmicutes|Clostridia|Clostridiales|Ruminococcaceae|Faecalibacterium|uncultured bacterium
528	EU009838.1.1453	Bacteria|Firmicutes|Clostridia|Clostridiales|Ruminococcaceae|uncultured|uncultured bacterium
529	AB298770.1.1453	Bacteria|Firmicutes|Clostridia|Clostridiales|Clostridiaceae|Clostridium|Clostridiaceae bacterium FN062
530	EF025230.1.1453	Bacteria|Firmicutes|Clostridia|Clostridiales|Ruminococcaceae|uncultured|uncultured bacterium
531	FJ682262.1.1453	Bacteria|Firmicutes|Clostridia|Clostridiales|Ruminococcaceae|Faecalibacterium|uncultured bacterium
532	DQ456133.1.1453	Bacteria|Bacteroidetes|Bacteroidia|Bacteroidales|uncultured|uncultured bacterium
533	FJ440089.1.1452	Bacteria|Bacteroidetes|Bacteroidia|Bacteroidales|uncultured|uncultured Prevotellaceae bacterium
534	FJ544322.1.1452	Bacteria|Firmicutes|Bacilli|Bacillales|Paenibacillaceae|Paenibacillus|Paenibacillus graminis
535	FN563338.1.1452	Bacteria|Firmicutes|Clostridia|Clostridiales|Lachnospiraceae|Incertae Sedis|uncultured bacterium
536	AM277638.1.1452	Bacteria|Firmicutes|Clostridia|Clostridiales|Ruminococcaceae|uncultured|uncultured bacterium
537	AF371779.1.1452	Bacteria|Firmicutes|Clostridia|Clostridiales|Ruminococcaceae|uncultured|uncultured bacterium
538	DQ113761.1.1451	Bacteria|Bacteroidetes|Bacteroidia|Bacteroidales|Prevotellaceae|Prevotella|uncultured bacterium
539	AM183018.1.1451	Bacteria|Bacteroidetes|Bacteroidia|Bacteroidales|Bacteroidaceae|Bacteroides|uncultured bacterium
540	FJ685331.1.1451	Bacteria|Firmicutes|Clostridia|Clostridiales|Lachnospiraceae|Pseudobutyrivibrio|uncultured bacterium
541	EU531937.1.1451	Bacteria|Firmicutes|Clostridia|Clostridiales|Veillonellaceae|Phascolarctobacterium|uncultured bacterium
542	AM404847.1.1451	Bacteria|Firmicutes|Clostridia|Clostridiales|Lachnospiraceae|uncultured|uncultured bacterium
543	CP000776.1447434.1448884	Bacteria|Proteobacteria|Epsilonproteobacteria|Campylobacterales|Campylobacteraceae|Campylobacter|Campylobacter hominis ATCC BAA-381
544	GQ175487.1.1451	Bacteria|Bacteroidetes|Bacteroidia|Bacteroidales|Rikenellaceae|Alistipes|uncultured bacterium
545	HQ716713.1.1451	Bacteria|Firmicutes|Clostridia|Clostridiales|Lachnospiraceae|Incertae Sedis|uncultured bacterium
546	GQ175380.1.1450	Bacteria|Firmicutes|Clostridia|Clostridiales|Ruminococcaceae|uncultured|uncultured bacterium
547	DQ905496.1.1450	Bacteria|Firmicutes|Clostridia|Clostridiales|Ruminococcaceae|Incertae Sedis|uncultured bacterium
548	DQ456470.1.1450	Bacteria|Firmicutes|Clostridia|Clostridiales|Ruminococcaceae|Faecalibacterium|uncultured bacterium
549	DQ456251.1.1450	Bacteria|Bacteroidetes|Bacteroidia|Bacteroidales|Bacteroidaceae|Bacteroides|uncultured bacterium
550	FJ684049.1.1450	Bacteria|Bacteroidetes|Bacteroidia|Bacteroidales|Prevotellaceae|Prevotella|uncultured bacterium
551	DQ057480.1.1449	Bacteria|Firmicutes|Erysipelotrichi|Erysipelotrichales|Erysipelotrichaceae|Incertae Sedis|bacterium ic1391
552	FJ678620.1.1449	Bacteria|Firmicutes|Clostridia|Clostridiales|Lachnospiraceae|uncultured|uncultured bacterium
553	AM693109.1.1449	Bacteria|Firmicutes|Clostridia|Clostridiales|Ruminococcaceae|uncultured|uncultured bacterium
554	FJ676370.1.1449	Bacteria|Firmicutes|Clostridia|Clostridiales|Lachnospiraceae|uncultured|uncultured bacterium
555	DQ456206.1.1449	Bacteria|Firmicutes|Clostridia|Clostridiales|Ruminococcaceae|uncultured|uncultured bacterium
556	FJ681452.1.1449	Bacteria|Firmicutes|Clostridia|Clostridiales|Ruminococcaceae|uncultured|uncultured bacterium
557	FJ685510.1.1448	Bacteria|Bacteroidetes|Bacteroidia|Bacteroidales|Prevotellaceae|Prevotella|uncultured bacterium
558	GQ156754.1.1448	Bacteria|Firmicutes|Clostridia|Clostridiales|Lachnospiraceae|Incertae Sedis|uncultured bacterium
559	EF602804.1.1448	Bacteria|Firmicutes|Clostridia|Clostridiales|Lachnospiraceae|uncultured|uncultured bacterium
560	FN563300.1.1447	Bacteria|Firmicutes|Clostridia|Clostridiales|Lachnospiraceae|Blautia|uncultured bacterium
561	FJ679670.1.1446	Bacteria|Firmicutes|Clostridia|Clostridiales|Lachnospiraceae|Coprococcus|uncultured bacterium
562	GQ156750.1.1446	Bacteria|Firmicutes|Clostridia|Clostridiales|Lachnospiraceae|uncultured|uncultured bacterium
563	GQ156792.1.1446	Bacteria|Firmicutes|Clostridia|Clostridiales|Lachnospiraceae|Incertae Sedis|uncultured bacterium
564	AF371790.1.1446	Bacteria|Firmicutes|Clostridia|Clostridiales|Ruminococcaceae|uncultured|uncultured bacterium
565	AM930333.1.1446	Bacteria|Firmicutes|Clostridia|Halanaerobiales|Halanaerobiaceae|Halocella|uncultured bacterium
566	GU124470.1.1446	Bacteria|Firmicutes|Clostridia|Clostridiales|Eubacteriaceae|Eubacterium|Eubacterium sp. SA11
567	AF371944.1.1445	Bacteria|Firmicutes|Clostridia|Clostridiales|Lachnospiraceae|uncultured|uncultured bacterium
568	AF371680.1.1445	Bacteria|Firmicutes|Clostridia|Clostridiales|Lachnospiraceae|uncultured|uncultured bacterium
569	FJ671938.1.1445	Bacteria|Bacteroidetes|Bacteroidia|Bacteroidales|Bacteroidaceae|Bacteroides|uncultured bacterium
570	AM694064.1.1445	Bacteria|Firmicutes|Clostridia|Clostridiales|Ruminococcaceae|Anaerotruncus|uncultured bacterium
571	AM176528.1.1445	Bacteria|Firmicutes|Clostridia|Clostridiales|Family XI Incertae Sedis|Anaerococcus|Anaerococcus sp. gpac104
572	EU531945.1.1444	Bacteria|Bacteroidetes|Bacteroidia|Bacteroidales|Bacteroidaceae|Bacteroides|uncultured bacterium
573	FN563319.1.1444	Bacteria|Bacteroidetes|Bacteroidia|Bacteroidales|S24-7|uncultured bacterium
574	FJ679894.1.1443	Bacteria|Firmicutes|Clostridia|Clostridiales|Lachnospiraceae|Blautia|uncultured bacterium
575	FJ677580.1.1442	Bacteria|Firmicutes|Clostridia|Clostridiales|Lachnospiraceae|Incertae Sedis|uncultured bacterium
576	DQ905406.1.1442	Bacteria|Firmicutes|Clostridia|Clostridiales|Ruminococcaceae|uncultured|uncultured bacterium
577	FJ679418.1.1442	Bacteria|Firmicutes|Clostridia|Clostridiales|Lachnospiraceae|uncultured|uncultured bacterium
578	GQ175449.1.1442	Bacteria|Firmicutes|Clostridia|Clostridiales|Lachnospiraceae|uncultured|uncultured bacterium
579	AY684376.1.1442	Bacteria|Firmicutes|Clostridia|Clostridiales|Lachnospiraceae|Marvinbryantia|uncultured bacterium
580	FJ681207.1.1441	Bacteria|Firmicutes|Clostridia|Clostridiales|Lachnospiraceae|Coprococcus|uncultured bacterium
581	FJ440054.1.1441	Bacteria|Firmicutes|Clostridia|Clostridiales|Lachnospiraceae|uncultured|uncultured Clostridiales bacterium
582	AY895189.1.1346	Bacteria|Bacteroidetes|Bacteroidia|Bacteroidales|Bacteroidaceae|Bacteroides|Bacteroides thetaiotaomicron
583	FJ683772.1.1440	Bacteria|Bacteroidetes|Bacteroidia|Bacteroidales|Bacteroidaceae|Bacteroides|uncultured bacterium
584	DQ455824.1.1440	Bacteria|Firmicutes|Clostridia|Clostridiales|Ruminococcaceae|Faecalibacterium|uncultured bacterium
585	FJ679223.1.1440	Bacteria|Firmicutes|Clostridia|Clostridiales|Lachnospiraceae|Dorea|uncultured bacterium
586	AY005078.1.1439	Bacteria|Bacteroidetes|Flavobacteria|Flavobacteriales|Flavobacteriaceae|Capnocytophaga|Capnocytophaga sp. oral clone X066
587	AY684405.1.1439	Bacteria|Firmicutes|Clostridia|Clostridiales|Lachnospiraceae|uncultured|uncultured bacterium
588	AM420132.1.1439	Bacteria|Candidate division TM7|uncultured candidate division TM7 bacterium
589	FJ680226.1.1439	Bacteria|Firmicutes|Clostridia|Clostridiales|Lachnospiraceae|Incertae Sedis|uncultured bacterium
590	AF473835.1.1439	Bacteria|Firmicutes|Clostridia|Clostridiales|Veillonellaceae|Acidaminococcus|Acidaminococcus intestini
591	EU530490.1.1439	Bacteria|Firmicutes|Clostridia|Clostridiales|Lachnospiraceae|uncultured|uncultured Clostridiaceae bacterium
592	FJ685394.1.1438	Bacteria|Firmicutes|Clostridia|Clostridiales|Lachnospiraceae|Incertae Sedis|uncultured bacterium
593	FJ684321.1.1438	Bacteria|Firmicutes|Clostridia|Clostridiales|Lachnospiraceae|uncultured|uncultured bacterium
594	HQ716701.1.1438	Bacteria|Firmicutes|Clostridia|Clostridiales|Ruminococcaceae|uncultured|uncultured bacterium
595	AJ318889.28.1465	Bacteria|Firmicutes|Clostridia|Clostridiales|Ruminococcaceae|Incertae Sedis|Ruminococcus sp. 16442
596	FJ679229.1.1438	Bacteria|Firmicutes|Clostridia|Clostridiales|Lachnospiraceae|Anaerostipes|uncultured bacterium
597	DQ113749.1.1437	Bacteria|Firmicutes|Clostridia|Clostridiales|Clostridiaceae|Clostridium|uncultured bacterium
598	FJ679676.1.1437	Bacteria|Firmicutes|Clostridia|Clostridiales|Lachnospiraceae|uncultured|uncultured bacterium
599	EU531940.1.1437	Bacteria|Firmicutes|Clostridia|Clostridiales|Lachnospiraceae|uncultured|uncultured bacterium
600	FJ681701.1.1437	Bacteria|Firmicutes|Clostridia|Clostridiales|Lachnospiraceae|Blautia|uncultured bacterium
601	GQ175477.1.1436	Bacteria|Firmicutes|Clostridia|Clostridiales|Ruminococcaceae|Subdoligranulum|uncultured bacterium
602	FJ678945.1.1436	Bacteria|Firmicutes|Clostridia|Clostridiales|Lachnospiraceae|Coprococcus|uncultured bacterium
603	AB089246.1.1436	Bacteria|Proteobacteria|Gammaproteobacteria|Enterobacteriales|Enterobacteriaceae|Morganella|Morganella morganii
604	DQ339713.1.1435	Bacteria|Firmicutes|Clostridia|Clostridiales|Clostridiaceae|Clostridium|uncultured bacterium
605	EU828406.1.1435	Bacteria|Firmicutes|Clostridia|Clostridiales|Ruminococcaceae|Incertae Sedis|uncultured bacterium
606	GU269547.1.1435	Bacteria|Actinobacteria|Actinobacteria|Micrococcales|Microbacteriaceae|Curtobacterium|Curtobacterium oceanosedimentum
607	DQ806784.1.1434	Bacteria|Firmicutes|Clostridia|Clostridiales|Lachnospiraceae|Blautia|uncultured bacterium
608	HM021552.1.1434	Bacteria|Bacteroidetes|Bacteroidia|Bacteroidales|Prevotellaceae|Prevotella|uncultured bacterium
609	DQ805762.1.1433	Bacteria|Firmicutes|Clostridia|Clostridiales|Lachnospiraceae|Blautia|uncultured bacterium
610	FJ679681.1.1432	Bacteria|Firmicutes|Erysipelotrichi|Erysipelotrichales|Erysipelotrichaceae|Incertae Sedis|uncultured bacterium
611	FJ681524.1.1432	Bacteria|Bacteroidetes|Bacteroidia|Bacteroidales|Prevotellaceae|Prevotella|uncultured bacterium
612	AM406090.1.1432	Bacteria|Actinobacteria|Coriobacteria|Coriobacteriales|Coriobacteriaceae|uncultured|uncultured bacterium
613	FJ683651.1.1431	Bacteria|Firmicutes|Clostridia|Clostridiales|Peptococcaceae|uncultured|uncultured bacterium
614	FJ679899.1.1430	Bacteria|Firmicutes|Erysipelotrichi|Erysipelotrichales|Erysipelotrichaceae|Turicibacter|uncultured bacterium
615	FJ678806.1.1429	Bacteria|Firmicutes|Clostridia|Clostridiales|Lachnospiraceae|Coprococcus|uncultured bacterium
616	DQ904783.1.1429	Bacteria|Firmicutes|Clostridia|Clostridiales|Ruminococcaceae|uncultured|uncultured bacterium
617	AY321958.1.1429	Bacteria|Actinobacteria|Coriobacteria|Coriobacteriales|Coriobacteriaceae|Eggerthella|Eggerthella sinensis
618	EU728720.1.1429	Bacteria|Bacteroidetes|Bacteroidia|Bacteroidales|Bacteroidaceae|Bacteroides|Bacteroidaceae bacterium DJF_B220
619	DQ904869.1.1428	Bacteria|Firmicutes|Clostridia|Clostridiales|Ruminococcaceae|Faecalibacterium|uncultured bacterium
620	FN563298.1.1428	Bacteria|Firmicutes|Clostridia|Clostridiales|Lachnospiraceae|Incertae Sedis|uncultured bacterium
621	EF515550.1.1427	Bacteria|Firmicutes|Clostridia|Clostridiales|Veillonellaceae|Megamonas|uncultured bacterium
622	AF371833.1.1427	Bacteria|Firmicutes|Clostridia|Clostridiales|Lachnospiraceae|uncultured|uncultured bacterium
623	GU561353.1.1426	Bacteria|Bacteroidetes|Bacteroidia|Bacteroidales|Prevotellaceae|Prevotella|Prevotella oralis
624	FJ684971.1.1426	Bacteria|Firmicutes|Clostridia|Clostridiales|Ruminococcaceae|Faecalibacterium|uncultured bacterium
625	AM276379.1.1425	Bacteria|Firmicutes|Clostridia|Clostridiales|Lachnospiraceae|Roseburia|uncultured bacterium
626	DQ057407.1.1424	Bacteria|Firmicutes|Bacilli|Lactobacillales|Lactobacillaceae|Lactobacillus|uncultured bacterium
627	AY937380.1.1423	Bacteria|Actinobacteria|Coriobacteria|Coriobacteriales|Coriobacteriaceae|Eggerthella|Eggerthella lenta
628	GQ159306.1.1423	Bacteria|Firmicutes|Clostridia|Clostridiales|Lachnospiraceae|Incertae Sedis|uncultured bacterium
629	FJ683700.1.1422	Bacteria|Firmicutes|Clostridia|Clostridiales|Ruminococcaceae|Faecalibacterium|uncultured bacterium
630	DQ800364.1.1422	Bacteria|Firmicutes|Clostridia|Clostridiales|Veillonellaceae|Dialister|uncultured bacterium
631	EU530171.1.1422	Bacteria|Firmicutes|Clostridia|Clostridiales|Lachnospiraceae|uncultured|uncultured Clostridiales bacterium
632	FJ512259.1.1422	Bacteria|Firmicutes|Clostridia|Clostridiales|Peptococcaceae|Peptococcus|uncultured bacterium
633	DQ798778.1.1422	Bacteria|Firmicutes|Clostridia|Clostridiales|Veillonellaceae|Dialister|uncultured bacterium
634	HQ616379.1.1420	Bacteria|Proteobacteria|Epsilonproteobacteria|Campylobacterales|Campylobacteraceae|Campylobacter|Campylobacter sp. FOBRC14
635	EU531894.1.1420	Bacteria|Bacteroidetes|Bacteroidia|Bacteroidales|Prevotellaceae|Prevotella|uncultured bacterium
636	EU289064.1.1420	Bacteria|Fusobacteria|Fusobacteria|Fusobacteriales|Fusobacteriaceae|Fusobacterium|uncultured bacterium
637	FJ370480.1.1419	Bacteria|Firmicutes|Clostridia|Clostridiales|Veillonellaceae|Acidaminococcus|uncultured bacterium
638	GQ448336.1.1418	Bacteria|Firmicutes|Clostridia|Clostridiales|Veillonellaceae|Megasphaera|uncultured bacterium
639	EU459183.1.1417	Bacteria|Firmicutes|Bacilli|Lactobacillales|Enterococcaceae|Enterococcus|uncultured bacterium
640	FJ678829.1.1417	Bacteria|Firmicutes|Clostridia|Clostridiales|Lachnospiraceae|Incertae Sedis|uncultured bacterium
641	FJ978495.1.1417	Bacteria|Firmicutes|Clostridia|Clostridiales|Lachnospiraceae|Blautia|uncultured bacterium
642	AF376216.1.1417	Bacteria|Firmicutes|Clostridia|Clostridiales|Ruminococcaceae|Subdoligranulum|uncultured bacterium
643	EU775680.1.1416	Bacteria|Firmicutes|Clostridia|Clostridiales|Clostridiaceae|Clostridium|uncultured bacterium
644	AF550654.1.1415	Bacteria|Proteobacteria|Epsilonproteobacteria|Campylobacterales|Campylobacteraceae|Campylobacter|Campylobacter concisus
645	EU779035.1.1415	Bacteria|Firmicutes|Clostridia|Clostridiales|Veillonellaceae|Megamonas|uncultured bacterium
646	FJ680441.1.1415	Bacteria|Firmicutes|Clostridia|Clostridiales|Lachnospiraceae|uncultured|uncultured bacterium
647	EU530493.1.1415	Bacteria|Bacteroidetes|Bacteroidia|Bacteroidales|Bacteroidaceae|Bacteroides|uncultured Bacteroides sp.
648	DQ799964.1.1415	Bacteria|Firmicutes|Clostridia|Clostridiales|Veillonellaceae|Megamonas|uncultured bacterium
649	DQ801359.1.1414	Bacteria|Bacteroidetes|Bacteroidia|Bacteroidales|Bacteroidaceae|Bacteroides|uncultured bacterium
650	EF515511.1.1414	Bacteria|Firmicutes|Clostridia|Clostridiales|Veillonellaceae|Megamonas|uncultured bacterium
651	FJ978652.1.1412	Bacteria|Firmicutes|Clostridia|Clostridiales|Lachnospiraceae|Roseburia|uncultured bacterium
652	EU779032.1.1411	Bacteria|Firmicutes|Clostridia|Clostridiales|Veillonellaceae|Megamonas|uncultured bacterium
653	DQ800697.1.1410	Bacteria|Firmicutes|Clostridia|Clostridiales|Ruminococcaceae|Incertae Sedis|uncultured bacterium
654	DQ113733.1.1410	Bacteria|Bacteroidetes|Bacteroidia|Bacteroidales|Prevotellaceae|Prevotella|uncultured bacterium
655	DQ799518.1.1410	Bacteria|Proteobacteria|Betaproteobacteria|Burkholderiales|Alcaligenaceae|Parasutterella|uncultured bacterium
656	EU772187.1.1410	Bacteria|Firmicutes|Bacilli|Bacillales|Bacillaceae|Bacillus|uncultured bacterium
657	DQ801931.1.1410	Bacteria|Proteobacteria|Betaproteobacteria|Burkholderiales|Alcaligenaceae|Parasutterella|uncultured bacterium
658	DQ809183.1.1409	Bacteria|Bacteroidetes|Bacteroidia|Bacteroidales|Bacteroidaceae|Bacteroides|uncultured bacterium
659	DQ823909.1.1409	Bacteria|Firmicutes|Clostridia|Clostridiales|Lachnospiraceae|Incertae Sedis|uncultured bacterium
660	DQ799757.1.1409	Bacteria|Proteobacteria|Betaproteobacteria|Burkholderiales|Alcaligenaceae|Parasutterella|uncultured bacterium
661	FJ558241.1.1409	Bacteria|Firmicutes|Bacilli|Lactobacillales|Streptococcaceae|Streptococcus|uncultured bacterium
662	DQ807742.1.1409	Bacteria|Firmicutes|Clostridia|Clostridiales|Veillonellaceae|Phascolarctobacterium|uncultured bacterium
663	DQ797177.1.1408	Bacteria|Bacteroidetes|Bacteroidia|Bacteroidales|Prevotellaceae|Prevotella|uncultured bacterium
664	EU775051.1.1408	Bacteria|Bacteroidetes|Bacteroidia|Bacteroidales|Bacteroidaceae|Bacteroides|uncultured bacterium
665	DQ793865.1.1408	Bacteria|Firmicutes|Clostridia|Clostridiales|Ruminococcaceae|uncultured|uncultured bacterium
666	DQ793433.1.1408	Bacteria|Proteobacteria|Betaproteobacteria|Burkholderiales|Alcaligenaceae|Parasutterella|uncultured bacterium
667	EU530504.1.1407	Bacteria|Bacteroidetes|Bacteroidia|Bacteroidales|Bacteroidaceae|Bacteroides|uncultured Bacteroides sp.
668	DQ793542.1.1407	Bacteria|Firmicutes|Clostridia|Clostridiales|Lachnospiraceae|uncultured|uncultured bacterium
669	DQ797118.1.1407	Bacteria|Firmicutes|Clostridia|Clostridiales|Ruminococcaceae|uncultured|uncultured bacterium
670	DQ800385.1.1407	Bacteria|Bacteroidetes|Bacteroidia|Bacteroidales|Bacteroidaceae|Bacteroides|uncultured bacterium
671	DQ809203.1.1407	Bacteria|Bacteroidetes|Bacteroidia|Bacteroidales|Bacteroidaceae|Bacteroides|uncultured bacterium
672	DQ796404.1.1407	Bacteria|Firmicutes|Clostridia|Clostridiales|Ruminococcaceae|uncultured|uncultured bacterium
673	GQ448285.1.1407	Bacteria|Firmicutes|Clostridia|Clostridiales|Lachnospiraceae|uncultured|uncultured bacterium
674	DQ809988.1.1407	Bacteria|Firmicutes|Clostridia|Clostridiales|Ruminococcaceae|uncultured|uncultured bacterium
675	EU507304.1.1407	Bacteria|Verrucomicrobia|Verrucomicrobiae|Verrucomicrobiales|Verrucomicrobiaceae|Akkermansia|uncultured bacterium
676	DQ797819.1.1407	Bacteria|Proteobacteria|Deltaproteobacteria|Desulfovibrionales|Desulfovibrionaceae|Desulfovibrio|uncultured bacterium
677	DQ808008.1.1406	Bacteria|Firmicutes|Clostridia|Clostridiales|Ruminococcaceae|uncultured|uncultured bacterium
678	DQ793702.1.1406	Bacteria|Firmicutes|Clostridia|Clostridiales|Ruminococcaceae|uncultured|uncultured bacterium
679	EU778649.1.1406	Bacteria|Firmicutes|Clostridia|Clostridiales|Clostridiaceae|Clostridium|uncultured bacterium
680	DQ806411.1.1406	Bacteria|Firmicutes|Clostridia|Clostridiales|Ruminococcaceae|uncultured|uncultured bacterium
681	EU774701.1.1406	Bacteria|Firmicutes|Clostridia|Clostridiales|Ruminococcaceae|uncultured|uncultured bacterium
682	DQ794175.1.1406	Bacteria|Bacteroidetes|Bacteroidia|Bacteroidales|Porphyromonadaceae|Barnesiella|uncultured bacterium
683	DQ807474.1.1406	Bacteria|Bacteroidetes|Bacteroidia|Bacteroidales|Bacteroidaceae|Bacteroides|uncultured bacterium
684	DQ824344.1.1406	Bacteria|Bacteroidetes|Bacteroidia|Bacteroidales|Bacteroidaceae|Bacteroides|uncultured bacterium
685	DQ798218.1.1406	Bacteria|Firmicutes|Clostridia|Clostridiales|Lachnospiraceae|Incertae Sedis|uncultured bacterium
686	DQ809887.1.1406	Bacteria|Firmicutes|Clostridia|Clostridiales|Ruminococcaceae|uncultured|uncultured bacterium
687	DQ802807.1.1406	Bacteria|Firmicutes|Clostridia|Clostridiales|Ruminococcaceae|Incertae Sedis|uncultured bacterium
688	EU469417.1.1406	Bacteria|Firmicutes|Clostridia|Clostridiales|Lachnospiraceae|Incertae Sedis|uncultured bacterium
689	DQ799611.1.1405	Bacteria|Firmicutes|Clostridia|Clostridiales|Lachnospiraceae|Incertae Sedis|uncultured bacterium
690	DQ809277.1.1405	Bacteria|Bacteroidetes|Bacteroidia|Bacteroidales|Porphyromonadaceae|Barnesiella|uncultured bacterium
691	EU464362.1.1405	Bacteria|Verrucomicrobia|Opitutae|vadinHA64|uncultured bacterium
692	EU776746.1.1405	Bacteria|Firmicutes|Clostridia|Clostridiales|Lachnospiraceae|Blautia|uncultured bacterium
693	EU531984.1.1405	Bacteria|Firmicutes|Clostridia|Clostridiales|Ruminococcaceae|Incertae Sedis|uncultured bacterium
694	DQ794057.1.1405	Bacteria|Firmicutes|Clostridia|Clostridiales|Ruminococcaceae|Incertae Sedis|uncultured bacterium
695	EU774385.1.1405	Bacteria|Bacteroidetes|Bacteroidia|Bacteroidales|RF16|uncultured bacterium
696	DQ807609.1.1405	Bacteria|Firmicutes|Clostridia|Clostridiales|Lachnospiraceae|Incertae Sedis|uncultured bacterium
697	FJ365413.1.1405	Bacteria|Firmicutes|Clostridia|Clostridiales|Lachnospiraceae|Coprococcus|uncultured bacterium
698	EU469620.1.1405	Bacteria|Firmicutes|Clostridia|Clostridiales|Lachnospiraceae|uncultured|uncultured bacterium
699	EU772552.1.1405	Bacteria|Firmicutes|Clostridia|Clostridiales|Ruminococcaceae|uncultured|uncultured bacterium
700	DQ799596.1.1404	Bacteria|Firmicutes|Clostridia|Clostridiales|Lachnospiraceae|Incertae Sedis|uncultured bacterium
701	DQ809184.1.1404	Bacteria|Bacteroidetes|Bacteroidia|Bacteroidales|Bacteroidaceae|Bacteroides|uncultured bacterium
702	DQ809398.1.1404	Bacteria|Firmicutes|Erysipelotrichi|Erysipelotrichales|Erysipelotrichaceae|Incertae Sedis|uncultured bacterium
703	DQ797094.1.1404	Bacteria|Firmicutes|Clostridia|Clostridiales|Ruminococcaceae|uncultured|uncultured bacterium
704	DQ794809.1.1404	Bacteria|Bacteroidetes|Bacteroidia|Bacteroidales|Porphyromonadaceae|Parabacteroides|uncultured bacterium
705	DQ809098.1.1404	Bacteria|Bacteroidetes|Bacteroidia|Bacteroidales|Bacteroidaceae|Bacteroides|uncultured bacterium
706	DQ806269.1.1404	Bacteria|Bacteroidetes|Bacteroidia|Bacteroidales|Bacteroidaceae|Bacteroides|uncultured bacterium
707	DQ800544.1.1404	Bacteria|Firmicutes|Clostridia|Clostridiales|Ruminococcaceae|uncultured|uncultured bacterium
708	DQ797005.1.1404	Bacteria|Bacteroidetes|Bacteroidia|Bacteroidales|Bacteroidaceae|Bacteroides|uncultured bacterium
709	DQ793882.1.1404	Bacteria|Firmicutes|Clostridia|Clostridiales|Ruminococcaceae|uncultured|uncultured bacterium
710	EU772418.1.1404	Bacteria|Firmicutes|Clostridia|Clostridiales|Ruminococcaceae|uncultured|uncultured bacterium
711	DQ798920.1.1404	Bacteria|Firmicutes|Clostridia|Clostridiales|Lachnospiraceae|Incertae Sedis|uncultured bacterium
712	DQ795015.1.1404	Bacteria|Firmicutes|Clostridia|Clostridiales|Lachnospiraceae|Incertae Sedis|uncultured bacterium
713	EU774630.1.1404	Bacteria|Firmicutes|Clostridia|Clostridiales|Lachnospiraceae|uncultured|uncultured bacterium
714	DQ805826.1.1403	Bacteria|Bacteroidetes|Bacteroidia|Bacteroidales|Porphyromonadaceae|Parabacteroides|uncultured bacterium
715	DQ809204.1.1403	Bacteria|Bacteroidetes|Bacteroidia|Bacteroidales|Prevotellaceae|Prevotella|uncultured bacterium
716	DQ800228.1.1403	Bacteria|Firmicutes|Clostridia|Clostridiales|Lachnospiraceae|Blautia|uncultured bacterium
717	DQ796907.1.1403	Bacteria|Firmicutes|Clostridia|Clostridiales|Ruminococcaceae|Incertae Sedis|uncultured bacterium
718	EU472136.1.1403	Bacteria|Firmicutes|Clostridia|Clostridiales|Lachnospiraceae|Incertae Sedis|uncultured bacterium
719	DQ807475.1.1403	Bacteria|Firmicutes|Clostridia|Clostridiales|Lachnospiraceae|Blautia|uncultured bacterium
720	DQ808873.1.1403	Bacteria|Bacteroidetes|Bacteroidia|Bacteroidales|Bacteroidaceae|Bacteroides|uncultured bacterium
721	EU775059.1.1403	Bacteria|Firmicutes|Clostridia|Clostridiales|Ruminococcaceae|uncultured|uncultured bacterium
722	DQ797217.1.1403	Bacteria|Bacteroidetes|Bacteroidia|Bacteroidales|Bacteroidaceae|Bacteroides|uncultured bacterium
723	EU778271.1.1403	Bacteria|Firmicutes|Clostridia|Clostridiales|Ruminococcaceae|uncultured|uncultured bacterium
724	FJ678712.1.1403	Bacteria|Firmicutes|Clostridia|Clostridiales|Ruminococcaceae|uncultured|uncultured bacterium
725	DQ806519.1.1402	Bacteria|Firmicutes|Clostridia|Clostridiales|Ruminococcaceae|uncultured|uncultured bacterium
726	DQ793411.1.1402	Bacteria|Firmicutes|Clostridia|Clostridiales|Ruminococcaceae|uncultured|uncultured bacterium
727	EU472517.1.1402	Bacteria|Firmicutes|Clostridia|Clostridiales|Ruminococcaceae|uncultured|uncultured bacterium
728	DQ809142.1.1402	Bacteria|Bacteroidetes|Bacteroidia|Bacteroidales|Bacteroidaceae|Bacteroides|uncultured bacterium
729	DQ801011.1.1402	Bacteria|Bacteroidetes|Bacteroidia|Bacteroidales|Prevotellaceae|Prevotella|uncultured bacterium
730	DQ806517.1.1402	Bacteria|Firmicutes|Clostridia|Clostridiales|Lachnospiraceae|Blautia|uncultured bacterium
731	DQ808737.1.1402	Bacteria|Bacteroidetes|Bacteroidia|Bacteroidales|Porphyromonadaceae|Barnesiella|uncultured bacterium
732	EU776797.1.1402	Bacteria|Bacteroidetes|Bacteroidia|Bacteroidales|Prevotellaceae|Prevotella|uncultured bacterium
733	DQ797249.1.1402	Bacteria|Firmicutes|Clostridia|Clostridiales|Ruminococcaceae|uncultured|uncultured bacterium
734	DQ809751.1.1402	Bacteria|Firmicutes|Clostridia|Clostridiales|Lachnospiraceae|uncultured|uncultured bacterium
735	DQ809152.1.1402	Bacteria|Bacteroidetes|Bacteroidia|Bacteroidales|Bacteroidaceae|Bacteroides|uncultured bacterium
736	DQ809161.1.1402	Bacteria|Bacteroidetes|Bacteroidia|Bacteroidales|Bacteroidaceae|Bacteroides|uncultured bacterium
737	DQ797113.1.1402	Bacteria|Bacteroidetes|Bacteroidia|Bacteroidales|Prevotellaceae|Prevotella|uncultured bacterium
738	DQ805639.1.1401	Bacteria|Bacteroidetes|Bacteroidia|Bacteroidales|Porphyromonadaceae|Barnesiella|uncultured bacterium
739	EU772907.1.1401	Bacteria|Bacteroidetes|Bacteroidia|Bacteroidales|Bacteroidaceae|Bacteroides|uncultured bacterium
740	DQ806674.1.1401	Bacteria|Firmicutes|Clostridia|Clostridiales|Lachnospiraceae|uncultured|uncultured bacterium
741	DQ794879.1.1401	Bacteria|Firmicutes|Bacilli|Lactobacillales|Streptococcaceae|Streptococcus|uncultured bacterium
742	DQ803510.1.1401	Bacteria|Firmicutes|Clostridia|Clostridiales|Lachnospiraceae|uncultured|uncultured bacterium
743	FJ684196.1.1401	Bacteria|Bacteroidetes|Bacteroidia|Bacteroidales|Prevotellaceae|Prevotella|uncultured bacterium
744	DQ800888.1.1401	Bacteria|Firmicutes|Clostridia|Clostridiales|Ruminococcaceae|uncultured|uncultured bacterium
745	EU461277.1.1401	Bacteria|Firmicutes|Clostridia|Clostridiales|Ruminococcaceae|uncultured|uncultured bacterium
746	EU778171.1.1401	Bacteria|Firmicutes|Clostridia|Clostridiales|Ruminococcaceae|uncultured|uncultured bacterium
747	FJ367182.1.1401	Bacteria|Tenericutes|Mollicutes|RF9|uncultured bacterium
748	DQ824182.1.1401	Bacteria|Proteobacteria|Betaproteobacteria|Burkholderiales|Alcaligenaceae|Parasutterella|uncultured bacterium
749	DQ793974.1.1401	Bacteria|Firmicutes|Clostridia|Clostridiales|Ruminococcaceae|uncultured|uncultured bacterium
750	DQ825036.1.1401	Bacteria|Firmicutes|Clostridia|Clostridiales|Ruminococcaceae|Flavonifractor|uncultured bacterium
751	DQ804976.1.1401	Bacteria|Firmicutes|Clostridia|Clostridiales|Ruminococcaceae|Incertae Sedis|uncultured bacterium
752	EU777779.1.1401	Bacteria|Proteobacteria|Gammaproteobacteria|Enterobacteriales|Enterobacteriaceae|Escherichia-Shigella|uncultured bacterium
753	DQ807049.1.1401	Bacteria|Firmicutes|Clostridia|Clostridiales|Ruminococcaceae|Anaerofilum|uncultured bacterium
754	DQ824312.1.1401	Bacteria|Bacteroidetes|Bacteroidia|Bacteroidales|S24-7|uncultured bacterium
755	EU472474.1.1401	Bacteria|Bacteroidetes|Bacteroidia|Bacteroidales|Rikenellaceae|RC9 gut group|uncultured bacterium
756	DQ824505.1.1401	Bacteria|Bacteroidetes|Bacteroidia|Bacteroidales|Bacteroidaceae|Bacteroides|uncultured bacterium
757	DQ809712.1.1401	Bacteria|Firmicutes|Clostridia|Clostridiales|Ruminococcaceae|Subdoligranulum|uncultured bacterium
758	DQ823867.1.1401	Bacteria|Bacteroidetes|Bacteroidia|Bacteroidales|Bacteroidaceae|Bacteroides|uncultured bacterium
759	EU778383.1.1401	Bacteria|Proteobacteria|Gammaproteobacteria|Enterobacteriales|Enterobacteriaceae|Enterobacter|uncultured bacterium
760	DQ800854.1.1401	Bacteria|Firmicutes|Clostridia|Clostridiales|Ruminococcaceae|Oscillospira|uncultured bacterium
761	EU778456.1.1401	Bacteria|Proteobacteria|Gammaproteobacteria|Enterobacteriales|Enterobacteriaceae|Escherichia-Shigella|uncultured bacterium
762	DQ794262.1.1401	Bacteria|Bacteroidetes|Bacteroidia|Bacteroidales|Bacteroidaceae|Bacteroides|uncultured bacterium
763	DQ797781.1.1401	Bacteria|Bacteroidetes|Bacteroidia|Bacteroidales|Porphyromonadaceae|Parabacteroides|uncultured bacterium
764	DQ801375.1.1401	Bacteria|Bacteroidetes|Bacteroidia|Bacteroidales|Bacteroidaceae|Bacteroides|uncultured bacterium
765	DQ795243.1.1401	Bacteria|Firmicutes|Clostridia|Clostridiales|Ruminococcaceae|Subdoligranulum|uncultured bacterium
766	DQ793541.1.1401	Bacteria|Firmicutes|Clostridia|Clostridiales|Ruminococcaceae|uncultured|uncultured bacterium
767	DQ798000.1.1401	Bacteria|Bacteroidetes|Bacteroidia|Bacteroidales|Bacteroidaceae|Bacteroides|uncultured bacterium
768	DQ801741.1.1401	Bacteria|Firmicutes|Clostridia|Clostridiales|Lachnospiraceae|Incertae Sedis|uncultured bacterium
769	EU778409.1.1401	Bacteria|Proteobacteria|Gammaproteobacteria|Enterobacteriales|Enterobacteriaceae|Enterobacter|uncultured bacterium
770	EU778931.1.1400	Bacteria|Bacteroidetes|Bacteroidia|Bacteroidales|Bacteroidaceae|Bacteroides|uncultured bacterium
771	DQ802739.1.1400	Bacteria|Firmicutes|Clostridia|Clostridiales|Ruminococcaceae|Incertae Sedis|uncultured bacterium
772	EU775523.1.1400	Bacteria|Firmicutes|Clostridia|Clostridiales|Lachnospiraceae|uncultured|uncultured bacterium
773	EU773925.1.1400	Bacteria|Proteobacteria|Gammaproteobacteria|Enterobacteriales|Enterobacteriaceae|Enterobacter|uncultured bacterium
774	DQ809004.1.1400	Bacteria|Bacteroidetes|Bacteroidia|Bacteroidales|Rikenellaceae|Alistipes|uncultured bacterium
775	DQ799548.1.1400	Bacteria|Bacteroidetes|Bacteroidia|Bacteroidales|Bacteroidaceae|Bacteroides|uncultured bacterium
776	DQ809030.1.1400	Bacteria|Bacteroidetes|Bacteroidia|Bacteroidales|Rikenellaceae|Alistipes|uncultured bacterium
777	DQ810119.1.1400	Bacteria|Firmicutes|Clostridia|Clostridiales|Lachnospiraceae|uncultured|uncultured bacterium
778	DQ800169.1.1400	Bacteria|Firmicutes|Clostridia|Clostridiales|Lachnospiraceae|Incertae Sedis|uncultured bacterium
779	EU779051.1.1400	Bacteria|Firmicutes|Clostridia|Clostridiales|Ruminococcaceae|Oscillospira|uncultured bacterium
780	DQ808772.1.1400	Bacteria|Bacteroidetes|Bacteroidia|Bacteroidales|Bacteroidaceae|Bacteroides|uncultured bacterium
781	DQ806759.1.1400	Bacteria|Firmicutes|Clostridia|Clostridiales|Lachnospiraceae|Incertae Sedis|uncultured bacterium
782	EU778933.1.1400	Bacteria|Bacteroidetes|Bacteroidia|Bacteroidales|Prevotellaceae|Prevotella|uncultured bacterium
783	EU459624.1.1400	Bacteria|Bacteroidetes|Bacteroidia|Bacteroidales|Bacteroidaceae|Bacteroides|uncultured bacterium
784	DQ805754.1.1400	Bacteria|Firmicutes|Erysipelotrichi|Erysipelotrichales|Erysipelotrichaceae|Incertae Sedis|uncultured bacterium
785	DQ796528.1.1400	Bacteria|Firmicutes|Clostridia|Clostridiales|Lachnospiraceae|uncultured|uncultured bacterium
786	DQ805133.1.1400	Bacteria|Firmicutes|Clostridia|Clostridiales|Lachnospiraceae|Incertae Sedis|uncultured bacterium
787	DQ801777.1.1400	Bacteria|Bacteroidetes|Bacteroidia|Bacteroidales|Bacteroidaceae|Bacteroides|uncultured bacterium
788	DQ809284.1.1400	Bacteria|Firmicutes|Clostridia|Clostridiales|Ruminococcaceae|uncultured|uncultured bacterium
789	EU777665.1.1400	Bacteria|Proteobacteria|Gammaproteobacteria|Enterobacteriales|Enterobacteriaceae|Enterobacter|uncultured bacterium
790	GQ448949.1.1400	Bacteria|Firmicutes|Clostridia|Clostridiales|Veillonellaceae|Megasphaera|uncultured bacterium
791	DQ799355.1.1400	Bacteria|Firmicutes|Clostridia|Clostridiales|Lachnospiraceae|Incertae Sedis|uncultured bacterium
792	DQ800999.1.1400	Bacteria|Firmicutes|Clostridia|Clostridiales|Lachnospiraceae|Christensenella|uncultured bacterium
793	EU472109.1.1400	Bacteria|Firmicutes|Clostridia|Clostridiales|Ruminococcaceae|uncultured|uncultured bacterium
794	EU768045.1.1400	Bacteria|Firmicutes|Clostridia|Clostridiales|Veillonellaceae|Dialister|uncultured bacterium
795	DQ824332.1.1400	Bacteria|Bacteroidetes|Bacteroidia|Bacteroidales|Bacteroidaceae|Bacteroides|uncultured bacterium
796	DQ799373.1.1400	Bacteria|Bacteroidetes|Bacteroidia|Bacteroidales|Bacteroidaceae|Bacteroides|uncultured bacterium
797	DQ797566.1.1400	Bacteria|Firmicutes|Clostridia|Clostridiales|Lachnospiraceae|uncultured|uncultured bacterium
798	FJ675885.1.1400	Bacteria|Firmicutes|Clostridia|Clostridiales|Ruminococcaceae|Faecalibacterium|uncultured bacterium
799	DQ797278.1.1400	Bacteria|Proteobacteria|Betaproteobacteria|Burkholderiales|Alcaligenaceae|Sutterella|uncultured bacterium
800	DQ793969.1.1399	Bacteria|Firmicutes|Clostridia|Clostridiales|Ruminococcaceae|uncultured|uncultured bacterium
801	DQ794280.1.1399	Bacteria|Firmicutes|Clostridia|Clostridiales|Lachnospiraceae|uncultured|uncultured bacterium
802	EU473442.1.1399	Bacteria|Firmicutes|Clostridia|Clostridiales|Clostridiaceae|Clostridium|uncultured bacterium
803	DQ805933.1.1399	Bacteria|Bacteroidetes|Bacteroidia|Bacteroidales|Bacteroidaceae|Bacteroides|uncultured bacterium
804	DQ799040.1.1399	Bacteria|Bacteroidetes|Bacteroidia|Bacteroidales|Bacteroidaceae|Bacteroides|uncultured bacterium
805	EU470514.1.1399	Bacteria|Proteobacteria|Gammaproteobacteria|B38|uncultured bacterium
806	DQ795941.1.1399	Bacteria|Bacteroidetes|Bacteroidia|Bacteroidales|uncultured|uncultured bacterium
807	DQ793305.1.1399	Bacteria|Firmicutes|Clostridia|Clostridiales|Lachnospiraceae|uncultured|uncultured bacterium
808	DQ793241.1.1399	Bacteria|Bacteroidetes|Bacteroidia|Bacteroidales|Bacteroidaceae|Bacteroides|uncultured bacterium
809	DQ825234.1.1399	Bacteria|Bacteroidetes|Bacteroidia|Bacteroidales|S24-7|uncultured bacterium
810	AY916294.1.1399	Bacteria|Firmicutes|Clostridia|Clostridiales|Peptococcaceae|uncultured|uncultured bacterium
811	DQ796915.1.1399	Bacteria|Firmicutes|Clostridia|Clostridiales|Ruminococcaceae|uncultured|uncultured bacterium
812	DQ797297.1.1399	Bacteria|Bacteroidetes|Bacteroidia|Bacteroidales|Bacteroidaceae|Bacteroides|uncultured bacterium
813	EU772439.1.1399	Bacteria|Firmicutes|Clostridia|Clostridiales|Lachnospiraceae|uncultured|uncultured bacterium
814	DQ794110.1.1399	Bacteria|Firmicutes|Clostridia|Clostridiales|Ruminococcaceae|Incertae Sedis|uncultured bacterium
815	DQ806464.1.1399	Bacteria|Firmicutes|Clostridia|Clostridiales|Lachnospiraceae|uncultured|uncultured bacterium
816	DQ805892.1.1399	Bacteria|Bacteroidetes|Bacteroidia|Bacteroidales|Bacteroidaceae|Bacteroides|uncultured bacterium
817	DQ800988.1.1399	Bacteria|Firmicutes|Clostridia|Clostridiales|Ruminococcaceae|uncultured|uncultured bacterium
818	DQ808643.1.1399	Bacteria|Firmicutes|Clostridia|Clostridiales|Lachnospiraceae|Incertae Sedis|uncultured bacterium
819	DQ823820.1.1399	Bacteria|Bacteroidetes|Bacteroidia|Bacteroidales|Bacteroidaceae|Bacteroides|uncultured bacterium
820	DQ796410.1.1399	Bacteria|Firmicutes|Clostridia|Clostridiales|Lachnospiraceae|uncultured|uncultured bacterium
821	DQ793797.1.1399	Bacteria|Firmicutes|Erysipelotrichi|Erysipelotrichales|Erysipelotrichaceae|Catenibacterium|uncultured bacterium
822	DQ809571.1.1399	Bacteria|Firmicutes|Clostridia|Clostridiales|Ruminococcaceae|Subdoligranulum|uncultured bacterium
823	DQ804931.1.1399	Bacteria|Firmicutes|Clostridia|Clostridiales|Ruminococcaceae|Incertae Sedis|uncultured bacterium
824	DQ798708.1.1399	Bacteria|Firmicutes|Clostridia|Clostridiales|Ruminococcaceae|Subdoligranulum|uncultured bacterium
825	DQ794089.1.1399	Bacteria|Firmicutes|Clostridia|Clostridiales|Ruminococcaceae|Subdoligranulum|uncultured bacterium
826	DQ793573.1.1399	Bacteria|Bacteroidetes|Bacteroidia|Bacteroidales|Bacteroidaceae|Bacteroides|uncultured bacterium
827	DQ801541.1.1399	Bacteria|Firmicutes|Clostridia|Clostridiales|Ruminococcaceae|Faecalibacterium|uncultured bacterium
828	EU775562.1.1399	Bacteria|Firmicutes|Clostridia|Clostridiales|Clostridiaceae|Sarcina|uncultured bacterium
829	DQ805740.1.1398	Bacteria|Bacteroidetes|Bacteroidia|Bacteroidales|Bacteroidaceae|Bacteroides|uncultured bacterium
830	DQ795880.1.1398	Bacteria|Bacteroidetes|Bacteroidia|Bacteroidales|Prevotellaceae|Prevotella|uncultured bacterium
831	DQ794241.1.1398	Bacteria|Bacteroidetes|Bacteroidia|Bacteroidales|Rikenellaceae|Alistipes|uncultured bacterium
832	DQ808716.1.1398	Bacteria|Bacteroidetes|Bacteroidia|Bacteroidales|Bacteroidaceae|Bacteroides|uncultured bacterium
833	DQ794048.1.1398	Bacteria|Bacteroidetes|Bacteroidia|Bacteroidales|Bacteroidaceae|Bacteroides|uncultured bacterium
834	DQ798191.1.1398	Bacteria|Bacteroidetes|Bacteroidia|Bacteroidales|Bacteroidaceae|Bacteroides|uncultured bacterium
835	AB505216.1.1398	Bacteria|Candidate division TM7|uncultured bacterium
836	DQ824248.1.1398	Bacteria|Bacteroidetes|Bacteroidia|Bacteroidales|Rikenellaceae|Alistipes|uncultured bacterium
837	DQ807406.1.1398	Bacteria|Bacteroidetes|Bacteroidia|Bacteroidales|Bacteroidaceae|Bacteroides|uncultured bacterium
838	DQ808109.1.1398	Bacteria|Firmicutes|Clostridia|Clostridiales|Lachnospiraceae|Incertae Sedis|uncultured bacterium
839	DQ808099.1.1398	Bacteria|Firmicutes|Clostridia|Clostridiales|Lachnospiraceae|Incertae Sedis|uncultured bacterium
840	GQ492690.1.1398	Bacteria|Bacteroidetes|Bacteroidia|Bacteroidales|Bacteroidaceae|Bacteroides|uncultured bacterium
841	DQ798181.1.1398	Bacteria|Bacteroidetes|Bacteroidia|Bacteroidales|Bacteroidaceae|Bacteroides|uncultured bacterium
842	DQ824259.1.1398	Bacteria|Bacteroidetes|Bacteroidia|Bacteroidales|Bacteroidaceae|Bacteroides|uncultured bacterium
843	EU505366.1.1398	Bacteria|Bacteroidetes|Bacteroidia|Bacteroidales|Porphyromonadaceae|Parabacteroides|uncultured bacterium
844	DQ798213.1.1398	Bacteria|Firmicutes|Clostridia|Clostridiales|Lachnospiraceae|Incertae Sedis|uncultured bacterium
845	EU772800.1.1398	Bacteria|Bacteroidetes|Bacteroidia|Bacteroidales|Bacteroidaceae|Bacteroides|uncultured bacterium
846	DQ807502.1.1398	Bacteria|Bacteroidetes|Bacteroidia|Bacteroidales|Porphyromonadaceae|Barnesiella|uncultured bacterium
847	EU775727.1.1398	Bacteria|Proteobacteria|Gammaproteobacteria|B38|uncultured bacterium
848	DQ796443.1.1398	Bacteria|Firmicutes|Clostridia|Clostridiales|Lachnospiraceae|uncultured|uncultured bacterium
849	DQ805401.1.1398	Bacteria|Firmicutes|Clostridia|Clostridiales|Lachnospiraceae|uncultured|uncultured bacterium
850	EU772744.1.1398	Bacteria|Bacteroidetes|Bacteroidia|Bacteroidales|Bacteroidaceae|Bacteroides|uncultured bacterium
851	DQ806680.1.1398	Bacteria|Firmicutes|Clostridia|Clostridiales|Lachnospiraceae|Blautia|uncultured bacterium
852	DQ824104.1.1398	Bacteria|Firmicutes|Clostridia|Clostridiales|Ruminococcaceae|Incertae Sedis|uncultured bacterium
853	DQ800014.1.1398	Bacteria|Firmicutes|Clostridia|Clostridiales|Lachnospiraceae|Roseburia|uncultured bacterium
854	DQ803492.1.1398	Bacteria|Firmicutes|Clostridia|Clostridiales|Lachnospiraceae|Incertae Sedis|uncultured bacterium
855	DQ824205.1.1398	Bacteria|Firmicutes|Clostridia|Clostridiales|Lachnospiraceae|Incertae Sedis|uncultured bacterium
856	DQ793481.1.1398	Bacteria|Firmicutes|Clostridia|Clostridiales|Ruminococcaceae|uncultured|uncultured bacterium
857	EU456960.1.1397	Bacteria|Firmicutes|Clostridia|Clostridiales|Ruminococcaceae|Incertae Sedis|uncultured bacterium
858	DQ806623.1.1397	Bacteria|Firmicutes|Clostridia|Clostridiales|Ruminococcaceae|Subdoligranulum|uncultured bacterium
859	DQ809849.1.1397	Bacteria|Firmicutes|Clostridia|Clostridiales|Lachnospiraceae|Roseburia|uncultured bacterium
860	EU772886.1.1397	Bacteria|Bacteroidetes|Bacteroidia|Bacteroidales|Bacteroidaceae|Bacteroides|uncultured bacterium
861	DQ809181.1.1397	Bacteria|Bacteroidetes|Bacteroidia|Bacteroidales|Bacteroidaceae|Bacteroides|uncultured bacterium
862	DQ824299.1.1397	Bacteria|Firmicutes|Clostridia|Clostridiales|Ruminococcaceae|Incertae Sedis|uncultured bacterium
863	FJ753769.1.1397	Bacteria|Bacteroidetes|Bacteroidia|Bacteroidales|Bacteroidaceae|Bacteroides|swine fecal bacterium RF3E-Xyl1
864	FJ681103.1.1397	Bacteria|Bacteroidetes|Bacteroidia|Bacteroidales|Bacteroidaceae|Bacteroides|uncultured bacterium
865	DQ805717.1.1397	Bacteria|Bacteroidetes|Bacteroidia|Bacteroidales|Porphyromonadaceae|Barnesiella|uncultured bacterium
866	EU778632.1.1397	Bacteria|Bacteroidetes|Bacteroidia|Bacteroidales|Bacteroidaceae|Bacteroides|uncultured bacterium
867	DQ794217.1.1397	Bacteria|Bacteroidetes|Bacteroidia|Bacteroidales|Bacteroidaceae|Bacteroides|uncultured bacterium
868	DQ793572.1.1397	Bacteria|Bacteroidetes|Bacteroidia|Bacteroidales|Porphyromonadaceae|Barnesiella|uncultured bacterium
869	DQ804910.1.1397	Bacteria|Firmicutes|Clostridia|Clostridiales|Lachnospiraceae|Incertae Sedis|uncultured bacterium
870	DQ801312.1.1397	Bacteria|Firmicutes|Clostridia|Clostridiales|Lachnospiraceae|Incertae Sedis|uncultured bacterium
871	DQ795734.1.1397	Bacteria|Firmicutes|Clostridia|Clostridiales|Lachnospiraceae|Incertae Sedis|uncultured bacterium
872	DQ796134.1.1397	Bacteria|Bacteroidetes|Bacteroidia|Bacteroidales|Prevotellaceae|Prevotella|uncultured bacterium
873	DQ807429.1.1397	Bacteria|Bacteroidetes|Bacteroidia|Bacteroidales|Bacteroidaceae|Bacteroides|uncultured bacterium
874	DQ800051.1.1397	Bacteria|Bacteroidetes|Bacteroidia|Bacteroidales|Bacteroidaceae|Bacteroides|uncultured bacterium
875	DQ798125.1.1397	Bacteria|Bacteroidetes|Bacteroidia|Bacteroidales|Bacteroidaceae|Bacteroides|uncultured bacterium
876	DQ804709.1.1397	Bacteria|Firmicutes|Clostridia|Clostridiales|Lachnospiraceae|Incertae Sedis|uncultured bacterium
877	DQ809353.1.1397	Bacteria|Firmicutes|Clostridia|Clostridiales|Lachnospiraceae|Incertae Sedis|uncultured bacterium
878	FJ367901.1.1397	Bacteria|Firmicutes|Clostridia|Clostridiales|Ruminococcaceae|uncultured|uncultured bacterium
879	DQ807349.1.1397	Bacteria|Bacteroidetes|Bacteroidia|Bacteroidales|Bacteroidaceae|Bacteroides|uncultured bacterium
880	HQ850579.1.1397	Bacteria|Actinobacteria|Actinobacteria|Actinomycetales|Actinomycetaceae|Actinomyces|Actinomyces turicensis
881	DQ807143.1.1397	Bacteria|Firmicutes|Clostridia|Clostridiales|Lachnospiraceae|Incertae Sedis|uncultured bacterium
882	DQ800232.1.1397	Bacteria|Firmicutes|Clostridia|Clostridiales|Ruminococcaceae|uncultured|uncultured bacterium
883	DQ806758.1.1397	Bacteria|Bacteroidetes|Bacteroidia|Bacteroidales|Porphyromonadaceae|Barnesiella|uncultured bacterium
884	DQ801260.1.1397	Bacteria|Bacteroidetes|Bacteroidia|Bacteroidales|Porphyromonadaceae|Barnesiella|uncultured bacterium
885	DQ797850.1.1397	Bacteria|Bacteroidetes|Bacteroidia|Bacteroidales|Porphyromonadaceae|Barnesiella|uncultured bacterium
886	DQ795356.1.1397	Bacteria|Firmicutes|Clostridia|Clostridiales|Ruminococcaceae|uncultured|uncultured bacterium
887	DQ806975.1.1397	Bacteria|Firmicutes|Clostridia|Clostridiales|Lachnospiraceae|Incertae Sedis|uncultured bacterium
888	DQ809258.1.1397	Bacteria|Bacteroidetes|Bacteroidia|Bacteroidales|Bacteroidaceae|Bacteroides|uncultured bacterium
889	DQ807594.1.1397	Bacteria|Firmicutes|Clostridia|Clostridiales|Ruminococcaceae|uncultured|uncultured bacterium
890	DQ799650.1.1397	Bacteria|Bacteroidetes|Bacteroidia|Bacteroidales|Bacteroidaceae|Bacteroides|uncultured bacterium
891	EU459873.1.1397	Bacteria|Bacteroidetes|Bacteroidia|Bacteroidales|Porphyromonadaceae|Barnesiella|uncultured bacterium
892	DQ800883.1.1396	Bacteria|Firmicutes|Clostridia|Clostridiales|Lachnospiraceae|Incertae Sedis|uncultured bacterium
893	DQ806799.1.1396	Bacteria|Firmicutes|Clostridia|Clostridiales|Ruminococcaceae|Incertae Sedis|uncultured bacterium
894	GQ448351.1.1396	Bacteria|Bacteroidetes|Bacteroidia|Bacteroidales|Bacteroidaceae|Bacteroides|uncultured bacterium
895	GQ448384.1.1396	Bacteria|Bacteroidetes|Bacteroidia|Bacteroidales|Bacteroidaceae|Bacteroides|uncultured bacterium
896	DQ805769.1.1396	Bacteria|Bacteroidetes|Bacteroidia|Bacteroidales|Bacteroidaceae|Bacteroides|uncultured bacterium
897	GQ493859.1.1396	Bacteria|Firmicutes|Clostridia|Clostridiales|Veillonellaceae|Phascolarctobacterium|uncultured bacterium
898	FJ363195.1.1396	Bacteria|Proteobacteria|Deltaproteobacteria|Desulfovibrionales|Desulfovibrionaceae|Desulfovibrio|uncultured bacterium
899	DQ808938.1.1396	Bacteria|Firmicutes|Clostridia|Clostridiales|Ruminococcaceae|uncultured|uncultured bacterium
900	DQ809251.1.1396	Bacteria|Bacteroidetes|Bacteroidia|Bacteroidales|Rikenellaceae|Alistipes|uncultured bacterium
901	DQ805075.1.1396	Bacteria|Firmicutes|Clostridia|Clostridiales|Lachnospiraceae|Blautia|uncultured bacterium
902	DQ797882.1.1396	Bacteria|Firmicutes|Clostridia|Clostridiales|Lachnospiraceae|Incertae Sedis|uncultured bacterium
903	DQ809592.1.1396	Bacteria|Firmicutes|Clostridia|Clostridiales|Peptostreptococcaceae|uncultured|uncultured bacterium
904	DQ806472.1.1396	Bacteria|Firmicutes|Clostridia|Clostridiales|Lachnospiraceae|Incertae Sedis|uncultured bacterium
905	EU775584.1.1396	Bacteria|Firmicutes|Erysipelotrichi|Erysipelotrichales|Erysipelotrichaceae|Turicibacter|uncultured bacterium
906	DQ805782.1.1396	Bacteria|Bacteroidetes|Bacteroidia|Bacteroidales|Rikenellaceae|Alistipes|uncultured bacterium
907	DQ800712.1.1396	Bacteria|Firmicutes|Clostridia|Clostridiales|Ruminococcaceae|Faecalibacterium|uncultured bacterium
908	DQ806755.1.1396	Bacteria|Firmicutes|Clostridia|Clostridiales|Ruminococcaceae|Incertae Sedis|uncultured bacterium
909	GQ449212.1.1396	Bacteria|Proteobacteria|Betaproteobacteria|Burkholderiales|Alcaligenaceae|Parasutterella|uncultured bacterium
910	DQ798522.1.1396	Bacteria|Firmicutes|Clostridia|Clostridiales|Lachnospiraceae|Coprococcus|uncultured bacterium
911	DQ807129.1.1396	Bacteria|Firmicutes|Clostridia|Clostridiales|Lachnospiraceae|Anaerostipes|uncultured bacterium
912	DQ801376.1.1396	Bacteria|Firmicutes|Clostridia|Clostridiales|Ruminococcaceae|Faecalibacterium|uncultured bacterium
913	DQ800249.1.1396	Bacteria|Bacteroidetes|Bacteroidia|Bacteroidales|Porphyromonadaceae|Barnesiella|uncultured bacterium
914	EU778988.1.1396	Bacteria|Firmicutes|Clostridia|Clostridiales|Veillonellaceae|Megamonas|uncultured bacterium
915	DQ801295.1.1395	Bacteria|Firmicutes|Clostridia|Clostridiales|Ruminococcaceae|Ruminococcus|uncultured bacterium
916	DQ801534.1.1395	Bacteria|Firmicutes|Clostridia|Clostridiales|Lachnospiraceae|Anaerostipes|uncultured bacterium
917	DQ795666.1.1395	Bacteria|Firmicutes|Clostridia|Clostridiales|Ruminococcaceae|uncultured|uncultured bacterium
918	DQ796643.1.1395	Bacteria|Firmicutes|Clostridia|Clostridiales|Lachnospiraceae|Incertae Sedis|uncultured bacterium
919	GQ448286.1.1395	Bacteria|Bacteroidetes|Bacteroidia|Bacteroidales|Bacteroidaceae|Bacteroides|uncultured bacterium
920	DQ795881.1.1395	Bacteria|Firmicutes|Clostridia|Clostridiales|Lachnospiraceae|uncultured|uncultured bacterium
921	DQ808618.1.1395	Bacteria|Bacteroidetes|Bacteroidia|Bacteroidales|Bacteroidaceae|Bacteroides|uncultured bacterium
922	DQ806571.1.1395	Bacteria|Firmicutes|Clostridia|Clostridiales|Lachnospiraceae|Incertae Sedis|uncultured bacterium
923	DQ805588.1.1395	Bacteria|Firmicutes|Clostridia|Clostridiales|Lachnospiraceae|Incertae Sedis|uncultured bacterium
924	DQ793640.1.1395	Bacteria|Firmicutes|Clostridia|Clostridiales|Ruminococcaceae|uncultured|uncultured bacterium
925	DQ802054.1.1395	Bacteria|Firmicutes|Clostridia|Clostridiales|Lachnospiraceae|Roseburia|uncultured bacterium
926	GQ448765.1.1395	Bacteria|Firmicutes|Clostridia|Clostridiales|Lachnospiraceae|Incertae Sedis|uncultured bacterium
927	DQ825308.1.1395	Bacteria|Firmicutes|Clostridia|Clostridiales|Ruminococcaceae|Faecalibacterium|uncultured bacterium
928	GU811875.1.1292	Bacteria|Firmicutes|Erysipelotrichi|Erysipelotrichales|Erysipelotrichaceae|Incertae Sedis|Clostridium innocuum
929	DQ808592.1.1395	Bacteria|Bacteroidetes|Bacteroidia|Bacteroidales|Porphyromonadaceae|Barnesiella|uncultured bacterium
930	DQ807536.1.1395	Bacteria|Bacteroidetes|Bacteroidia|Bacteroidales|Porphyromonadaceae|Barnesiella|uncultured bacterium
931	DQ800241.1.1395	Bacteria|Firmicutes|Clostridia|Clostridiales|Ruminococcaceae|Incertae Sedis|uncultured bacterium
932	DQ808350.1.1395	Bacteria|Firmicutes|Clostridia|Clostridiales|Lachnospiraceae|Incertae Sedis|uncultured bacterium
933	DQ794516.1.1395	Bacteria|Firmicutes|Clostridia|Clostridiales|Lachnospiraceae|Incertae Sedis|uncultured bacterium
934	EU775079.1.1395	Bacteria|Firmicutes|Clostridia|Clostridiales|Ruminococcaceae|uncultured|uncultured bacterium
935	DQ824061.1.1395	Bacteria|Firmicutes|Clostridia|Clostridiales|Ruminococcaceae|Incertae Sedis|uncultured bacterium
936	DQ796418.1.1395	Bacteria|Firmicutes|Clostridia|Clostridiales|Lachnospiraceae|Incertae Sedis|uncultured bacterium
937	DQ807412.1.1395	Bacteria|Bacteroidetes|Bacteroidia|Bacteroidales|Porphyromonadaceae|Barnesiella|uncultured bacterium
938	DQ824495.1.1395	Bacteria|Bacteroidetes|Bacteroidia|Bacteroidales|Porphyromonadaceae|Barnesiella|uncultured bacterium
939	DQ793659.1.1395	Bacteria|Firmicutes|Clostridia|Clostridiales|Ruminococcaceae|uncultured|uncultured bacterium
940	FJ370833.1.1395	Bacteria|Firmicutes|Clostridia|Clostridiales|Ruminococcaceae|uncultured|uncultured bacterium
941	DQ793567.1.1394	Bacteria|Firmicutes|Clostridia|Clostridiales|Lachnospiraceae|Coprococcus|uncultured bacterium
942	DQ804569.1.1394	Bacteria|Firmicutes|Clostridia|Clostridiales|Ruminococcaceae|Faecalibacterium|uncultured bacterium
943	GQ448284.1.1394	Bacteria|Bacteroidetes|Bacteroidia|Bacteroidales|Porphyromonadaceae|Barnesiella|uncultured bacterium
944	DQ807803.1.1394	Bacteria|Firmicutes|Clostridia|Clostridiales|Lachnospiraceae|Incertae Sedis|uncultured bacterium
945	DQ807261.1.1394	Bacteria|Firmicutes|Clostridia|Clostridiales|Lachnospiraceae|Lachnospira|uncultured bacterium
946	DQ795373.1.1394	Bacteria|Firmicutes|Clostridia|Clostridiales|Lachnospiraceae|Anaerostipes|uncultured bacterium
947	DQ806181.1.1394	Bacteria|Firmicutes|Clostridia|Clostridiales|Ruminococcaceae|Anaerotruncus|uncultured bacterium
948	EU775099.1.1394	Bacteria|Firmicutes|Clostridia|Clostridiales|Ruminococcaceae|uncultured|uncultured bacterium
949	DQ794321.1.1394	Bacteria|Firmicutes|Clostridia|Clostridiales|Ruminococcaceae|uncultured|uncultured bacterium
950	DQ795213.1.1394	Bacteria|Firmicutes|Clostridia|Clostridiales|Lachnospiraceae|Blautia|uncultured bacterium
951	FJ369469.1.1394	Bacteria|Firmicutes|Clostridia|Clostridiales|Lachnospiraceae|Blautia|uncultured bacterium
952	DQ799416.1.1394	Bacteria|Firmicutes|Clostridia|Clostridiales|Ruminococcaceae|Faecalibacterium|uncultured bacterium
953	DQ798309.1.1394	Bacteria|Firmicutes|Clostridia|Clostridiales|Lachnospiraceae|Howardella|uncultured bacterium
954	DQ796985.1.1394	Bacteria|Firmicutes|Clostridia|Clostridiales|Ruminococcaceae|uncultured|uncultured bacterium
955	DQ824011.1.1394	Bacteria|Firmicutes|Clostridia|Clostridiales|Lachnospiraceae|Incertae Sedis|uncultured bacterium
956	DQ809450.1.1394	Bacteria|Firmicutes|Clostridia|Clostridiales|Lachnospiraceae|Incertae Sedis|uncultured bacterium
957	DQ808158.1.1394	Bacteria|Actinobacteria|Coriobacteria|Coriobacteriales|Coriobacteriaceae|Collinsella|uncultured bacterium
958	DQ805939.1.1394	Bacteria|Bacteroidetes|VC2.1 Bac22|uncultured bacterium
959	DQ824449.1.1394	Bacteria|Bacteroidetes|Bacteroidia|Bacteroidales|Rikenellaceae|Alistipes|uncultured bacterium
960	DQ809540.1.1394	Bacteria|Firmicutes|Clostridia|Clostridiales|Lachnospiraceae|Dorea|uncultured bacterium
961	DQ804915.1.1394	Bacteria|Firmicutes|Clostridia|Clostridiales|Lachnospiraceae|Howardella|uncultured bacterium
962	DQ804545.1.1394	Bacteria|Firmicutes|Clostridia|Clostridiales|Lachnospiraceae|Incertae Sedis|uncultured bacterium
963	EU776707.1.1394	Bacteria|Firmicutes|Clostridia|Clostridiales|Lachnospiraceae|Incertae Sedis|uncultured bacterium
964	DQ806807.1.1394	Bacteria|Firmicutes|Clostridia|Clostridiales|Lachnospiraceae|uncultured|uncultured bacterium
965	DQ801906.1.1394	Bacteria|Firmicutes|Clostridia|Clostridiales|Lachnospiraceae|Dorea|uncultured bacterium
966	DQ057387.1.1394	Bacteria|Firmicutes|Clostridia|Clostridiales|Ruminococcaceae|Flavonifractor|uncultured bacterium
967	DQ825191.1.1394	Bacteria|Firmicutes|Clostridia|Clostridiales|Lachnospiraceae|Roseburia|uncultured bacterium
968	DQ804646.1.1394	Bacteria|Firmicutes|Clostridia|Clostridiales|Ruminococcaceae|Faecalibacterium|uncultured bacterium
969	DQ802718.1.1394	Bacteria|Firmicutes|Clostridia|Clostridiales|Ruminococcaceae|Faecalibacterium|uncultured bacterium
970	DQ805638.1.1394	Bacteria|Firmicutes|Clostridia|Clostridiales|Ruminococcaceae|uncultured|uncultured bacterium
971	DQ806641.1.1394	Bacteria|Firmicutes|Clostridia|Clostridiales|Lachnospiraceae|uncultured|uncultured bacterium
972	FJ371035.1.1394	Bacteria|Firmicutes|Clostridia|Clostridiales|Ruminococcaceae|uncultured|uncultured bacterium
973	DQ823802.1.1394	Bacteria|Firmicutes|Clostridia|Clostridiales|Lachnospiraceae|Incertae Sedis|uncultured bacterium
974	DQ809870.1.1394	Bacteria|Firmicutes|Erysipelotrichi|Erysipelotrichales|Erysipelotrichaceae|Catenibacterium|uncultured bacterium
975	DQ808799.1.1394	Bacteria|Firmicutes|Clostridia|Clostridiales|Lachnospiraceae|Roseburia|uncultured bacterium
976	DQ799715.1.1394	Bacteria|Firmicutes|Clostridia|Clostridiales|Lachnospiraceae|Dorea|uncultured bacterium
977	DQ793795.1.1394	Bacteria|Bacteroidetes|Bacteroidia|Bacteroidales|Bacteroidaceae|Bacteroides|uncultured bacterium
978	DQ804913.1.1394	Bacteria|Firmicutes|Clostridia|Clostridiales|Lachnospiraceae|Incertae Sedis|uncultured bacterium
979	DQ808727.1.1393	Bacteria|Firmicutes|Clostridia|Clostridiales|Ruminococcaceae|Faecalibacterium|uncultured bacterium
980	DQ799854.1.1393	Bacteria|Firmicutes|Clostridia|Clostridiales|Lachnospiraceae|Roseburia|uncultured bacterium
981	DQ807515.1.1393	Bacteria|Firmicutes|Clostridia|Clostridiales|Lachnospiraceae|Lachnospira|uncultured bacterium
982	DQ795520.1.1393	Bacteria|Firmicutes|Clostridia|Clostridiales|Lachnospiraceae|Roseburia|uncultured bacterium
983	DQ800447.1.1393	Bacteria|Firmicutes|Clostridia|Clostridiales|Lachnospiraceae|Roseburia|uncultured bacterium
984	DQ795404.1.1393	Bacteria|Firmicutes|Clostridia|Clostridiales|Lachnospiraceae|Incertae Sedis|uncultured bacterium
985	DQ807761.1.1393	Bacteria|Firmicutes|Clostridia|Clostridiales|Lachnospiraceae|Incertae Sedis|uncultured bacterium
986	DQ799939.1.1393	Bacteria|Firmicutes|Clostridia|Clostridiales|Lachnospiraceae|Blautia|uncultured bacterium
987	DQ793820.1.1393	Bacteria|Firmicutes|Clostridia|Clostridiales|Lachnospiraceae|Blautia|uncultured bacterium
988	DQ799052.1.1393	Bacteria|Firmicutes|Clostridia|Clostridiales|Ruminococcaceae|uncultured|uncultured bacterium
989	DQ800343.1.1393	Bacteria|Firmicutes|Clostridia|Clostridiales|Lachnospiraceae|uncultured|uncultured bacterium
990	FJ672045.1.1393	Bacteria|Firmicutes|Clostridia|Clostridiales|Lachnospiraceae|Lachnospira|uncultured bacterium
991	DQ801965.1.1393	Bacteria|Firmicutes|Clostridia|Clostridiales|Lachnospiraceae|Incertae Sedis|uncultured bacterium
992	DQ799481.1.1393	Bacteria|Bacteroidetes|Bacteroidia|Bacteroidales|Bacteroidaceae|Bacteroides|uncultured bacterium
993	DQ806792.1.1393	Bacteria|Firmicutes|Clostridia|Clostridiales|Lachnospiraceae|uncultured|uncultured bacterium
994	DQ807378.1.1393	Bacteria|Firmicutes|Clostridia|Clostridiales|Lachnospiraceae|Blautia|uncultured bacterium
995	DQ810070.1.1393	Bacteria|Firmicutes|Clostridia|Clostridiales|Lachnospiraceae|Incertae Sedis|uncultured bacterium
996	DQ823980.1.1393	Bacteria|Firmicutes|Clostridia|Clostridiales|Lachnospiraceae|Incertae Sedis|uncultured bacterium
997	DQ794467.1.1393	Bacteria|Firmicutes|Clostridia|Clostridiales|Lachnospiraceae|Pseudobutyrivibrio|uncultured bacterium
998	DQ824944.1.1393	Bacteria|Firmicutes|Clostridia|Clostridiales|Lachnospiraceae|Roseburia|uncultured bacterium
999	EU771811.1.1393	Bacteria|Firmicutes|Clostridia|Clostridiales|Ruminococcaceae|Subdoligranulum|uncultured bacterium
1000	DQ801101.1.1393	Bacteria|Firmicutes|Erysipelotrichi|Erysipelotrichales|Erysipelotrichaceae|Holdemania|uncultured bacterium
1001	DQ808599.1.1393	Bacteria|Bacteroidetes|Bacteroidia|Bacteroidales|Bacteroidaceae|Bacteroides|uncultured bacterium
1002	DQ803881.1.1393	Bacteria|Firmicutes|Clostridia|Clostridiales|Lachnospiraceae|Roseburia|uncultured bacterium
1003	DQ806577.1.1393	Bacteria|Firmicutes|Clostridia|Clostridiales|Ruminococcaceae|uncultured|uncultured bacterium
1004	DQ806268.1.1393	Bacteria|Firmicutes|Clostridia|Clostridiales|Lachnospiraceae|Blautia|uncultured bacterium
1005	DQ798186.1.1393	Bacteria|Firmicutes|Clostridia|Clostridiales|Lachnospiraceae|Blautia|uncultured bacterium
1006	DQ807789.1.1393	Bacteria|Firmicutes|Clostridia|Clostridiales|Lachnospiraceae|Blautia|uncultured bacterium
1007	DQ809319.1.1393	Bacteria|Firmicutes|Clostridia|Clostridiales|Ruminococcaceae|Subdoligranulum|uncultured bacterium
1008	DQ801760.1.1393	Bacteria|Firmicutes|Clostridia|Clostridiales|Ruminococcaceae|Faecalibacterium|uncultured bacterium
1009	DQ823793.1.1393	Bacteria|Firmicutes|Clostridia|Clostridiales|Lachnospiraceae|Blautia|uncultured bacterium
1010	DQ805543.1.1393	Bacteria|Firmicutes|Clostridia|Clostridiales|Lachnospiraceae|uncultured|uncultured bacterium
1011	DQ823866.1.1393	Bacteria|Firmicutes|Clostridia|Clostridiales|Lachnospiraceae|Blautia|uncultured bacterium
1012	DQ793638.1.1393	Bacteria|Firmicutes|Clostridia|Clostridiales|Lachnospiraceae|Incertae Sedis|uncultured bacterium
1013	DQ804811.1.1393	Bacteria|Firmicutes|Clostridia|Clostridiales|Lachnospiraceae|Incertae Sedis|uncultured bacterium
1014	EU772026.1.1393	Bacteria|Firmicutes|Clostridia|Clostridiales|Ruminococcaceae|Incertae Sedis|uncultured bacterium
1015	DQ824461.1.1393	Bacteria|Firmicutes|Clostridia|Clostridiales|Lachnospiraceae|Blautia|uncultured bacterium
1016	DQ799384.1.1393	Bacteria|Firmicutes|Erysipelotrichi|Erysipelotrichales|Erysipelotrichaceae|Holdemania|uncultured bacterium
1017	FJ370952.1.1393	Bacteria|Firmicutes|Erysipelotrichi|Erysipelotrichales|Erysipelotrichaceae|Incertae Sedis|uncultured bacterium
1018	EU776966.1.1393	Bacteria|Bacteroidetes|Bacteroidia|Bacteroidales|S24-7|uncultured bacterium
1019	DQ795750.1.1393	Bacteria|Firmicutes|Clostridia|Clostridiales|Lachnospiraceae|Roseburia|uncultured bacterium
1020	DQ809573.1.1393	Bacteria|Firmicutes|Clostridia|Clostridiales|Ruminococcaceae|Subdoligranulum|uncultured bacterium
1021	DQ806283.1.1393	Bacteria|Firmicutes|Clostridia|Clostridiales|Lachnospiraceae|Dorea|uncultured bacterium
1022	EU772300.1.1393	Bacteria|Firmicutes|Clostridia|Clostridiales|Lachnospiraceae|uncultured|uncultured bacterium
1023	DQ796304.1.1393	Bacteria|Firmicutes|Clostridia|Clostridiales|Lachnospiraceae|Blautia|uncultured bacterium
1024	DQ824976.1.1393	Bacteria|Firmicutes|Clostridia|Clostridiales|Lachnospiraceae|Pseudobutyrivibrio|uncultured bacterium
1025	DQ809946.1.1393	Bacteria|Firmicutes|Clostridia|Clostridiales|Lachnospiraceae|uncultured|uncultured bacterium
1026	DQ808273.1.1392	Bacteria|Firmicutes|Clostridia|Clostridiales|Lachnospiraceae|Incertae Sedis|uncultured bacterium
1027	DQ807816.1.1392	Bacteria|Firmicutes|Clostridia|Clostridiales|Lachnospiraceae|Pseudobutyrivibrio|uncultured bacterium
1028	DQ795094.1.1392	Bacteria|Firmicutes|Clostridia|Clostridiales|Lachnospiraceae|Roseburia|uncultured bacterium
1029	DQ798080.1.1392	Bacteria|Firmicutes|Clostridia|Clostridiales|Ruminococcaceae|Faecalibacterium|uncultured bacterium
1030	DQ825205.1.1392	Bacteria|Firmicutes|Clostridia|Clostridiales|Ruminococcaceae|Faecalibacterium|uncultured bacterium
1031	DQ800814.1.1392	Bacteria|Firmicutes|Clostridia|Clostridiales|Lachnospiraceae|Incertae Sedis|uncultured bacterium
1032	GQ448342.1.1392	Bacteria|Bacteroidetes|Bacteroidia|Bacteroidales|Prevotellaceae|Prevotella|uncultured bacterium
1033	DQ808381.1.1392	Bacteria|Firmicutes|Clostridia|Clostridiales|Lachnospiraceae|Incertae Sedis|uncultured bacterium
1034	FJ685032.1.1392	Bacteria|Firmicutes|Clostridia|Clostridiales|Lachnospiraceae|Roseburia|uncultured bacterium
1035	DQ807591.1.1392	Bacteria|Bacteroidetes|Bacteroidia|Bacteroidales|Bacteroidaceae|Bacteroides|uncultured bacterium
1036	JF179469.1.1392	Bacteria|Firmicutes_Bacilli|Lactobacillales|Lactobacillaceae|Lactobacillus_1|uncultured bacterium
1037	DQ824491.1.1392	Bacteria|Firmicutes|Clostridia|Clostridiales|Lachnospiraceae|Blautia|uncultured bacterium
1038	DQ809643.1.1392	Bacteria|Firmicutes|Erysipelotrichi|Erysipelotrichales|Erysipelotrichaceae|Catenibacterium|uncultured bacterium
1039	DQ799840.1.1392	Bacteria|Firmicutes|Clostridia|Clostridiales|Lachnospiraceae|Incertae Sedis|uncultured bacterium
1040	DQ798104.1.1392	Bacteria|Firmicutes|Clostridia|Clostridiales|Ruminococcaceae|uncultured|uncultured bacterium
1041	DQ810061.1.1392	Bacteria|Firmicutes|Clostridia|Clostridiales|Lachnospiraceae|Pseudobutyrivibrio|uncultured bacterium
1042	DQ808155.1.1392	Bacteria|Firmicutes|Clostridia|Clostridiales|Lachnospiraceae|Roseburia|uncultured bacterium
1043	DQ795398.1.1392	Bacteria|Actinobacteria|Coriobacteria|Coriobacteriales|Coriobacteriaceae|Collinsella|uncultured bacterium
1044	DQ807467.1.1392	Bacteria|Firmicutes|Clostridia|Clostridiales|Lachnospiraceae|Incertae Sedis|uncultured bacterium
1045	DQ801815.1.1392	Bacteria|Firmicutes|Clostridia|Clostridiales|Lachnospiraceae|Blautia|uncultured bacterium
1046	EU774987.1.1392	Bacteria|Firmicutes|Clostridia|Clostridiales|Lachnospiraceae|Incertae Sedis|uncultured bacterium
1047	DQ809381.1.1392	Bacteria|Firmicutes|Clostridia|Clostridiales|Ruminococcaceae|Subdoligranulum|uncultured bacterium
1048	DQ794085.1.1392	Bacteria|Firmicutes|Clostridia|Clostridiales|Lachnospiraceae|uncultured|uncultured bacterium
1049	EU475090.1.1392	Bacteria|Firmicutes|Clostridia|Clostridiales|Lachnospiraceae|Roseburia|uncultured bacterium
1050	DQ794347.1.1392	Bacteria|Firmicutes|Clostridia|Clostridiales|Lachnospiraceae|Moryella|uncultured bacterium
1051	DQ808798.1.1392	Bacteria|Firmicutes|Clostridia|Clostridiales|Lachnospiraceae|Incertae Sedis|uncultured bacterium
1052	DQ804144.1.1392	Bacteria|Firmicutes|Clostridia|Clostridiales|Lachnospiraceae|Incertae Sedis|uncultured bacterium
1053	EU778159.1.1392	Bacteria|Firmicutes|Clostridia|Clostridiales|Lachnospiraceae|Incertae Sedis|uncultured bacterium
1054	DQ825086.1.1392	Bacteria|Firmicutes|Clostridia|Clostridiales|Lachnospiraceae|Blautia|uncultured bacterium
1055	DQ824278.1.1392	Bacteria|Firmicutes|Clostridia|Clostridiales|Lachnospiraceae|uncultured|uncultured bacterium
1056	EU771641.1.1392	Bacteria|Firmicutes|Clostridia|Clostridiales|Ruminococcaceae|Subdoligranulum|uncultured bacterium
1057	DQ801442.1.1392	Bacteria|Firmicutes|Clostridia|Clostridiales|Lachnospiraceae|uncultured|uncultured bacterium
1058	DQ824996.1.1392	Bacteria|Firmicutes|Clostridia|Clostridiales|Lachnospiraceae|Dorea|uncultured bacterium
1059	DQ807528.1.1392	Bacteria|Firmicutes|Clostridia|Clostridiales|Lachnospiraceae|Incertae Sedis|uncultured bacterium
1060	DQ802174.1.1392	Bacteria|Firmicutes|Clostridia|Clostridiales|Lachnospiraceae|Blautia|uncultured bacterium
1061	EU774736.1.1392	Bacteria|Firmicutes|Clostridia|Clostridiales|Lachnospiraceae|uncultured|uncultured bacterium
1062	DQ808967.1.1392	Bacteria|Firmicutes|Clostridia|Clostridiales|Lachnospiraceae|Incertae Sedis|uncultured bacterium
1063	DQ807361.1.1392	Bacteria|Firmicutes|Clostridia|Clostridiales|Lachnospiraceae|Roseburia|uncultured bacterium
1064	DQ807516.1.1392	Bacteria|Firmicutes|Clostridia|Clostridiales|Lachnospiraceae|Blautia|uncultured bacterium
1065	DQ796864.1.1392	Bacteria|Firmicutes|Clostridia|Clostridiales|Lachnospiraceae|uncultured|uncultured bacterium
1066	DQ806449.1.1392	Bacteria|Firmicutes|Clostridia|Clostridiales|Lachnospiraceae|Pseudobutyrivibrio|uncultured bacterium
1067	DQ800510.1.1392	Bacteria|Firmicutes|Clostridia|Clostridiales|Lachnospiraceae|Pseudobutyrivibrio|uncultured bacterium
1068	DQ810151.1.1392	Bacteria|Firmicutes|Clostridia|Clostridiales|Lachnospiraceae|Blautia|uncultured bacterium
1069	DQ806190.1.1392	Bacteria|Firmicutes|Clostridia|Clostridiales|Lachnospiraceae|uncultured|uncultured bacterium
1070	DQ795886.1.1392	Bacteria|Firmicutes|Clostridia|Clostridiales|Lachnospiraceae|uncultured|uncultured bacterium
1071	DQ795245.1.1392	Bacteria|Firmicutes|Clostridia|Clostridiales|Lachnospiraceae|Anaerostipes|uncultured bacterium
1072	DQ800138.1.1392	Bacteria|Firmicutes|Clostridia|Clostridiales|Ruminococcaceae|Faecalibacterium|uncultured bacterium
1073	FJ370934.1.1392	Bacteria|Firmicutes|Clostridia|Clostridiales|Lachnospiraceae|Blautia|uncultured bacterium
1074	EF097764.1.1392	Bacteria|Firmicutes|Clostridia|Clostridiales|Lachnospiraceae|uncultured|uncultured bacterium
1075	DQ802558.1.1392	Bacteria|Firmicutes|Clostridia|Clostridiales|Lachnospiraceae|Coprococcus|uncultured bacterium
1076	DQ808044.1.1392	Bacteria|Firmicutes|Clostridia|Clostridiales|Lachnospiraceae|Roseburia|uncultured bacterium
1077	DQ804415.1.1392	Bacteria|Firmicutes|Clostridia|Clostridiales|Lachnospiraceae|Blautia|uncultured bacterium
1078	DQ796576.1.1392	Bacteria|Firmicutes|Clostridia|Clostridiales|Lachnospiraceae|Anaerostipes|uncultured bacterium
1079	DQ805212.1.1392	Bacteria|Firmicutes|Clostridia|Clostridiales|Lachnospiraceae|Roseburia|uncultured bacterium
1080	DQ798022.1.1392	Bacteria|Firmicutes|Clostridia|Clostridiales|Lachnospiraceae|Roseburia|uncultured bacterium
1081	DQ807821.1.1392	Bacteria|Firmicutes|Clostridia|Clostridiales|Lachnospiraceae|Pseudobutyrivibrio|uncultured bacterium
1082	DQ809500.1.1392	Bacteria|Firmicutes|Clostridia|Clostridiales|Lachnospiraceae|Incertae Sedis|uncultured bacterium
1083	DQ808063.1.1392	Bacteria|Firmicutes|Clostridia|Clostridiales|Lachnospiraceae|uncultured|uncultured bacterium
1084	DQ805245.1.1392	Bacteria|Firmicutes|Clostridia|Clostridiales|Lachnospiraceae|Blautia|uncultured bacterium
1085	DQ802622.1.1392	Bacteria|Firmicutes|Clostridia|Clostridiales|Lachnospiraceae|Coprococcus|uncultured bacterium
1086	DQ800048.1.1392	Bacteria|Actinobacteria|Coriobacteria|Coriobacteriales|Coriobacteriaceae|Collinsella|uncultured bacterium
1087	EU472360.1.1392	Bacteria|Firmicutes|Clostridia|Clostridiales|Lachnospiraceae|uncultured|uncultured bacterium
1088	JF153317.1.1392	Bacteria|Firmicutes_Bacilli|Lactobacillales|Lactobacillaceae|Lactobacillus_1|uncultured bacterium
1089	DQ808022.1.1392	Bacteria|Firmicutes|Clostridia|Clostridiales|Lachnospiraceae|Incertae Sedis|uncultured bacterium
1090	EU463375.1.1392	Bacteria|Firmicutes|Clostridia|Clostridiales|Lachnospiraceae|Incertae Sedis|uncultured bacterium
1091	EU773003.1.1391	Bacteria|Firmicutes|Clostridia|Clostridiales|Lachnospiraceae|Incertae Sedis|uncultured bacterium
1092	DQ806108.1.1391	Bacteria|Firmicutes|Clostridia|Clostridiales|Lachnospiraceae|Anaerostipes|uncultured bacterium
1093	DQ797532.1.1391	Bacteria|Firmicutes|Clostridia|Clostridiales|Lachnospiraceae|Incertae Sedis|uncultured bacterium
1094	EF098435.1.1391	Bacteria|Firmicutes|Clostridia|Clostridiales|Lachnospiraceae|uncultured|uncultured bacterium
1095	DQ802211.1.1391	Bacteria|Firmicutes|Clostridia|Clostridiales|Lachnospiraceae|Pseudobutyrivibrio|uncultured bacterium
1096	DQ795359.1.1391	Bacteria|Firmicutes|Clostridia|Clostridiales|Lachnospiraceae|Blautia|uncultured bacterium
1097	DQ796943.1.1391	Bacteria|Firmicutes|Clostridia|Clostridiales|Ruminococcaceae|uncultured|uncultured bacterium
1098	DQ805921.1.1391	Bacteria|Firmicutes|Clostridia|Clostridiales|Lachnospiraceae|Incertae Sedis|uncultured bacterium
1099	DQ800081.1.1391	Bacteria|Firmicutes|Clostridia|Clostridiales|Lachnospiraceae|Roseburia|uncultured bacterium
1100	EU462186.1.1391	Bacteria|Firmicutes|Clostridia|Clostridiales|Lachnospiraceae|uncultured|uncultured bacterium
1101	DQ809735.1.1391	Bacteria|Firmicutes|Clostridia|Clostridiales|Clostridiaceae|Clostridium|uncultured bacterium
1102	DQ798869.1.1391	Bacteria|Firmicutes|Clostridia|Clostridiales|Lachnospiraceae|Incertae Sedis|uncultured bacterium
1103	EU458541.1.1391	Bacteria|Firmicutes|Clostridia|Clostridiales|Lachnospiraceae|uncultured|uncultured bacterium
1104	DQ796493.1.1391	Bacteria|Firmicutes|Clostridia|Clostridiales|Clostridiaceae|Clostridium|uncultured bacterium
1105	EU776153.1.1391	Bacteria|Firmicutes|Clostridia|Clostridiales|Lachnospiraceae|Pseudobutyrivibrio|uncultured bacterium
1106	DQ793484.1.1391	Bacteria|Firmicutes|Clostridia|Clostridiales|Lachnospiraceae|uncultured|uncultured bacterium
1107	DQ801962.1.1391	Bacteria|Firmicutes|Clostridia|Clostridiales|Lachnospiraceae|Roseburia|uncultured bacterium
1108	DQ798039.1.1391	Bacteria|Firmicutes|Clostridia|Clostridiales|Lachnospiraceae|uncultured|uncultured bacterium
1109	DQ806489.1.1391	Bacteria|Firmicutes|Clostridia|Clostridiales|Lachnospiraceae|uncultured|uncultured bacterium
1110	DQ795293.1.1391	Bacteria|Firmicutes|Clostridia|Clostridiales|Lachnospiraceae|Incertae Sedis|uncultured bacterium
1111	DQ794691.1.1391	Bacteria|Firmicutes|Clostridia|Clostridiales|Lachnospiraceae|Blautia|uncultured bacterium
1112	Y11466.1.1391	Bacteria|Firmicutes|Erysipelotrichi|Erysipelotrichales|Erysipelotrichaceae|Holdemania|Holdemania filiformis
1113	DQ808903.1.1391	Bacteria|Firmicutes|Clostridia|Clostridiales|Ruminococcaceae|uncultured|uncultured bacterium
1114	DQ800610.1.1391	Bacteria|Firmicutes|Clostridia|Clostridiales|Lachnospiraceae|Pseudobutyrivibrio|uncultured bacterium
1115	DQ800477.1.1391	Bacteria|Firmicutes|Clostridia|Clostridiales|Lachnospiraceae|Incertae Sedis|uncultured bacterium
1116	EU779320.1.1391	Bacteria|Firmicutes|Clostridia|Clostridiales|Lachnospiraceae|Christensenella|uncultured bacterium
1117	DQ805440.1.1391	Bacteria|Firmicutes|Clostridia|Clostridiales|Ruminococcaceae|Oscillospira|uncultured bacterium
1118	DQ806829.1.1391	Bacteria|Firmicutes|Clostridia|Clostridiales|Lachnospiraceae|Pseudobutyrivibrio|uncultured bacterium
1119	DQ825104.1.1391	Bacteria|Firmicutes|Clostridia|Clostridiales|Lachnospiraceae|uncultured|uncultured bacterium
1120	DQ795209.1.1391	Bacteria|Firmicutes|Clostridia|Clostridiales|Lachnospiraceae|uncultured|uncultured bacterium
1121	DQ804732.1.1391	Bacteria|Firmicutes|Clostridia|Clostridiales|Lachnospiraceae|Incertae Sedis|uncultured bacterium
1122	DQ806431.1.1391	Bacteria|Firmicutes|Clostridia|Clostridiales|Lachnospiraceae|uncultured|uncultured bacterium
1123	HQ716117.1.1391	Bacteria|Firmicutes|Clostridia|Clostridiales|Ruminococcaceae|uncultured|uncultured bacterium
1124	DQ805471.1.1391	Bacteria|Firmicutes|Clostridia|Clostridiales|Ruminococcaceae|uncultured|uncultured bacterium
1125	DQ794726.1.1391	Bacteria|Firmicutes|Clostridia|Clostridiales|Lachnospiraceae|Incertae Sedis|uncultured bacterium
1126	DQ800694.1.1391	Bacteria|Firmicutes|Erysipelotrichi|Erysipelotrichales|Erysipelotrichaceae|Catenibacterium|uncultured bacterium
1127	EU777545.1.1391	Bacteria|Firmicutes|Clostridia|Clostridiales|Lachnospiraceae|uncultured|uncultured bacterium
1128	DQ825018.1.1391	Bacteria|Firmicutes|Clostridia|Clostridiales|Lachnospiraceae|Incertae Sedis|uncultured bacterium
1129	EU771576.1.1391	Bacteria|Firmicutes|Clostridia|Clostridiales|Ruminococcaceae|uncultured|uncultured bacterium
1130	DQ800182.1.1391	Bacteria|Firmicutes|Clostridia|Clostridiales|Lachnospiraceae|Incertae Sedis|uncultured bacterium
1131	DQ801843.1.1391	Bacteria|Firmicutes|Clostridia|Clostridiales|Lachnospiraceae|Pseudobutyrivibrio|uncultured bacterium
1132	DQ795686.1.1391	Bacteria|Firmicutes|Clostridia|Clostridiales|Lachnospiraceae|Blautia|uncultured bacterium
1133	DQ798986.1.1391	Bacteria|Firmicutes|Clostridia|Clostridiales|Lachnospiraceae|Dorea|uncultured bacterium
1134	DQ805202.1.1391	Bacteria|Firmicutes|Clostridia|Clostridiales|Lachnospiraceae|Lachnospira|uncultured bacterium
1135	EU774644.1.1391	Bacteria|Firmicutes|Clostridia|Clostridiales|Lachnospiraceae|Coprococcus|uncultured bacterium
1136	DQ795432.1.1391	Bacteria|Firmicutes|Clostridia|Clostridiales|Lachnospiraceae|Pseudobutyrivibrio|uncultured bacterium
1137	DQ802457.1.1391	Bacteria|Firmicutes|Clostridia|Clostridiales|Lachnospiraceae|uncultured|uncultured bacterium
1138	DQ799406.1.1391	Bacteria|Bacteroidetes|Bacteroidia|Bacteroidales|Porphyromonadaceae|Barnesiella|uncultured bacterium
1139	DQ806573.1.1391	Bacteria|Firmicutes|Clostridia|Clostridiales|Lachnospiraceae|uncultured|uncultured bacterium
1140	DQ803705.1.1391	Bacteria|Firmicutes|Clostridia|Clostridiales|Lachnospiraceae|Incertae Sedis|uncultured bacterium
1141	DQ807264.1.1391	Bacteria|Firmicutes|Clostridia|Clostridiales|Ruminococcaceae|Incertae Sedis|uncultured bacterium
1142	DQ795879.1.1391	Bacteria|Firmicutes|Clostridia|Clostridiales|Lachnospiraceae|uncultured|uncultured bacterium
1143	DQ800239.1.1391	Bacteria|Firmicutes|Clostridia|Clostridiales|Lachnospiraceae|Blautia|uncultured bacterium
1144	DQ810180.1.1391	Bacteria|Firmicutes|Clostridia|Clostridiales|Lachnospiraceae|uncultured|uncultured bacterium
1145	DQ805095.1.1391	Bacteria|Firmicutes|Clostridia|Clostridiales|Lachnospiraceae|uncultured|uncultured bacterium
1146	DQ801994.1.1391	Bacteria|Firmicutes|Clostridia|Clostridiales|Lachnospiraceae|Pseudobutyrivibrio|uncultured bacterium
1147	EU462280.1.1391	Bacteria|Firmicutes|Clostridia|Clostridiales|Lachnospiraceae|uncultured|uncultured bacterium
1148	DQ810144.1.1391	Bacteria|Firmicutes|Clostridia|Clostridiales|Lachnospiraceae|Marvinbryantia|uncultured bacterium
1149	EU459992.1.1391	Bacteria|Firmicutes|Clostridia|Clostridiales|Ruminococcaceae|Subdoligranulum|uncultured bacterium
1150	EU772709.1.1391	Bacteria|Firmicutes|Clostridia|Clostridiales|Lachnospiraceae|Incertae Sedis|uncultured bacterium
1151	DQ799993.1.1391	Bacteria|Firmicutes|Clostridia|Clostridiales|Lachnospiraceae|Blautia|uncultured bacterium
1152	DQ809732.1.1391	Bacteria|Firmicutes|Clostridia|Clostridiales|Ruminococcaceae|Incertae Sedis|uncultured bacterium
1153	DQ796164.1.1391	Bacteria|Firmicutes|Clostridia|Clostridiales|Lachnospiraceae|Roseburia|uncultured bacterium
1154	DQ807424.1.1391	Bacteria|Firmicutes|Clostridia|Clostridiales|Lachnospiraceae|uncultured|uncultured bacterium
1155	DQ801354.1.1391	Bacteria|Firmicutes|Clostridia|Clostridiales|Lachnospiraceae|Incertae Sedis|uncultured bacterium
1156	DQ805818.1.1391	Bacteria|Firmicutes|Clostridia|Clostridiales|Ruminococcaceae|Faecalibacterium|uncultured bacterium
1157	DQ808998.1.1391	Bacteria|Firmicutes|Clostridia|Clostridiales|Ruminococcaceae|uncultured|uncultured bacterium
1158	DQ794511.1.1391	Bacteria|Firmicutes|Clostridia|Clostridiales|Lachnospiraceae|Incertae Sedis|uncultured bacterium
1159	DQ805672.1.1391	Bacteria|Firmicutes|Clostridia|Clostridiales|Lachnospiraceae|Anaerostipes|uncultured bacterium
1160	DQ805073.1.1391	Bacteria|Firmicutes|Clostridia|Clostridiales|Lachnospiraceae|Incertae Sedis|uncultured bacterium
1161	DQ802585.1.1390	Bacteria|Firmicutes|Clostridia|Clostridiales|Lachnospiraceae|Pseudobutyrivibrio|uncultured bacterium
1162	DQ809482.1.1390	Bacteria|Firmicutes|Clostridia|Clostridiales|Ruminococcaceae|Ruminococcus|uncultured bacterium
1163	DQ801874.1.1390	Bacteria|Firmicutes|Clostridia|Clostridiales|Lachnospiraceae|uncultured|uncultured bacterium
1164	DQ801550.1.1390	Bacteria|Firmicutes|Clostridia|Clostridiales|Lachnospiraceae|Roseburia|uncultured bacterium
1165	DQ799413.1.1390	Bacteria|Firmicutes|Clostridia|Clostridiales|Lachnospiraceae|Incertae Sedis|uncultured bacterium
1166	DQ804908.1.1390	Bacteria|Firmicutes|Clostridia|Clostridiales|Lachnospiraceae|Incertae Sedis|uncultured bacterium
1167	DQ801711.1.1390	Bacteria|Firmicutes|Clostridia|Clostridiales|Lachnospiraceae|Pseudobutyrivibrio|uncultured bacterium
1168	EU779023.1.1390	Bacteria|Firmicutes|Clostridia|Clostridiales|Lachnospiraceae|uncultured|uncultured bacterium
1169	DQ793444.1.1390	Bacteria|Firmicutes|Clostridia|Clostridiales|Ruminococcaceae|Ruminococcus|uncultured bacterium
1170	DQ803494.1.1390	Bacteria|Firmicutes|Clostridia|Clostridiales|Lachnospiraceae|Blautia|uncultured bacterium
1171	DQ806621.1.1390	Bacteria|Firmicutes|Clostridia|Clostridiales|Lachnospiraceae|Coprococcus|uncultured bacterium
1172	DQ798051.1.1390	Bacteria|Firmicutes|Clostridia|Clostridiales|Lachnospiraceae|Coprococcus|uncultured bacterium
1173	DQ809657.1.1390	Bacteria|Firmicutes|Clostridia|Clostridiales|Lachnospiraceae|Pseudobutyrivibrio|uncultured bacterium
1174	DQ807403.1.1390	Bacteria|Firmicutes|Clostridia|Clostridiales|Lachnospiraceae|Roseburia|uncultured bacterium
1175	DQ795929.1.1390	Bacteria|Firmicutes|Clostridia|Clostridiales|Lachnospiraceae|Blautia|uncultured bacterium
1176	DQ798412.1.1390	Bacteria|Firmicutes|Clostridia|Clostridiales|Ruminococcaceae|Faecalibacterium|uncultured bacterium
1177	DQ799831.1.1390	Bacteria|Firmicutes|Clostridia|Clostridiales|Lachnospiraceae|Blautia|uncultured bacterium
1178	DQ825161.1.1390	Bacteria|Firmicutes|Clostridia|Clostridiales|Lachnospiraceae|Blautia|uncultured bacterium
1179	DQ824358.1.1390	Bacteria|Firmicutes|Clostridia|Clostridiales|Lachnospiraceae|Blautia|uncultured bacterium
1180	DQ824936.1.1390	Bacteria|Firmicutes|Clostridia|Clostridiales|Lachnospiraceae|Roseburia|uncultured bacterium
1181	DQ807767.1.1390	Bacteria|Firmicutes|Clostridia|Clostridiales|Lachnospiraceae|Incertae Sedis|uncultured bacterium
1182	DQ799807.1.1390	Bacteria|Firmicutes|Clostridia|Clostridiales|Lachnospiraceae|Blautia|uncultured bacterium
1183	DQ798794.1.1390	Bacteria|Firmicutes|Clostridia|Clostridiales|Lachnospiraceae|uncultured|uncultured bacterium
1184	DQ794161.1.1390	Bacteria|Firmicutes|Clostridia|Clostridiales|Ruminococcaceae|uncultured|uncultured bacterium
1185	DQ806021.1.1390	Bacteria|Firmicutes|Clostridia|Clostridiales|Lachnospiraceae|Pseudobutyrivibrio|uncultured bacterium
1186	DQ799920.1.1390	Bacteria|Firmicutes|Clostridia|Clostridiales|Lachnospiraceae|Incertae Sedis|uncultured bacterium
1187	DQ793381.1.1390	Bacteria|Firmicutes|Clostridia|Clostridiales|Lachnospiraceae|uncultured|uncultured bacterium
1188	DQ799992.1.1390	Bacteria|Firmicutes|Clostridia|Clostridiales|Lachnospiraceae|Incertae Sedis|uncultured bacterium
1189	GQ016935.1.1390	Bacteria|Firmicutes_Clostridia_2|Clostridiales_1|Veillonellaceae|Anaeroglobus|uncultured bacterium
1190	DQ798126.1.1390	Bacteria|Bacteroidetes|Bacteroidia|Bacteroidales|S24-7|uncultured bacterium
1191	DQ796248.1.1390	Bacteria|Firmicutes|Clostridia|Clostridiales|Lachnospiraceae|Coprococcus|uncultured bacterium
1192	DQ800791.1.1390	Bacteria|Firmicutes|Clostridia|Clostridiales|Lachnospiraceae|uncultured|uncultured bacterium
1193	DQ806085.1.1390	Bacteria|Firmicutes|Clostridia|Clostridiales|Ruminococcaceae|Faecalibacterium|uncultured bacterium
1194	DQ825211.1.1390	Bacteria|Firmicutes|Clostridia|Clostridiales|Ruminococcaceae|Faecalibacterium|uncultured bacterium
1195	FJ370648.1.1390	Bacteria|Firmicutes|Clostridia|Clostridiales|Lachnospiraceae|Blautia|uncultured bacterium
1196	DQ800164.1.1390	Bacteria|Firmicutes|Clostridia|Clostridiales|Ruminococcaceae|uncultured|uncultured bacterium
1197	DQ796837.1.1390	Bacteria|Firmicutes|Clostridia|Clostridiales|Clostridiaceae|Clostridium|uncultured bacterium
1198	DQ794778.1.1390	Bacteria|Firmicutes|Clostridia|Clostridiales|Lachnospiraceae|uncultured|uncultured bacterium
1199	DQ802360.1.1390	Bacteria|Firmicutes|Clostridia|Clostridiales|Lachnospiraceae|Blautia|uncultured bacterium
1200	DQ804890.1.1390	Bacteria|Firmicutes|Clostridia|Clostridiales|Lachnospiraceae|Blautia|uncultured bacterium
1201	DQ804445.1.1390	Bacteria|Firmicutes|Clostridia|Clostridiales|Lachnospiraceae|Blautia|uncultured bacterium
1202	DQ794370.1.1390	Bacteria|Firmicutes|Clostridia|Clostridiales|Lachnospiraceae|Incertae Sedis|uncultured bacterium
1203	DQ794747.1.1390	Bacteria|Firmicutes|Clostridia|Clostridiales|Lachnospiraceae|uncultured|uncultured bacterium
1204	DQ804956.1.1390	Bacteria|Firmicutes|Clostridia|Clostridiales|Lachnospiraceae|Blautia|uncultured bacterium
1205	DQ802134.1.1390	Bacteria|Firmicutes|Clostridia|Clostridiales|Lachnospiraceae|Blautia|uncultured bacterium
1206	DQ799589.1.1390	Bacteria|Bacteroidetes|Bacteroidia|Bacteroidales|S24-7|uncultured bacterium
1207	DQ807856.1.1390	Bacteria|Firmicutes|Clostridia|Clostridiales|Lachnospiraceae|Pseudobutyrivibrio|uncultured bacterium
1208	DQ804909.1.1390	Bacteria|Firmicutes|Clostridia|Clostridiales|Lachnospiraceae|Incertae Sedis|uncultured bacterium
1209	EU460192.1.1390	Bacteria|Firmicutes|Clostridia|Clostridiales|Lachnospiraceae|Coprococcus|uncultured bacterium
1210	DQ810115.1.1390	Bacteria|Firmicutes|Clostridia|Clostridiales|Lachnospiraceae|Incertae Sedis|uncultured bacterium
1211	DQ798546.1.1390	Bacteria|Firmicutes|Clostridia|Clostridiales|Lachnospiraceae|Dorea|uncultured bacterium
1212	DQ806610.1.1390	Bacteria|Firmicutes|Clostridia|Clostridiales|Lachnospiraceae|Incertae Sedis|uncultured bacterium
1213	EU458570.1.1390	Bacteria|Firmicutes|Clostridia|Clostridiales|Lachnospiraceae|Blautia|uncultured bacterium
1214	DQ795025.1.1390	Bacteria|Firmicutes|Clostridia|Clostridiales|Lachnospiraceae|Incertae Sedis|uncultured bacterium
1215	DQ810103.1.1390	Bacteria|Firmicutes|Clostridia|Clostridiales|Lachnospiraceae|uncultured|uncultured bacterium
1216	DQ804920.1.1390	Bacteria|Firmicutes|Clostridia|Clostridiales|Lachnospiraceae|Blautia|uncultured bacterium
1217	EU776122.1.1390	Bacteria|Actinobacteria|Actinobacteria|Corynebacteriales|uncultured|uncultured bacterium
1218	AY985199.1.1390	Bacteria|Firmicutes|Clostridia|Clostridiales|Ruminococcaceae|uncultured|uncultured bacterium
1219	EU771654.1.1390	Bacteria|Firmicutes|Clostridia|Clostridiales|Lachnospiraceae|Blautia|uncultured bacterium
1220	DQ798154.1.1390	Bacteria|Firmicutes|Clostridia|Clostridiales|Lachnospiraceae|Incertae Sedis|uncultured bacterium
1221	DQ808696.1.1390	Bacteria|Firmicutes|Clostridia|Clostridiales|Ruminococcaceae|uncultured|uncultured bacterium
1222	DQ802325.1.1390	Bacteria|Firmicutes|Clostridia|Clostridiales|Lachnospiraceae|Incertae Sedis|uncultured bacterium
1223	DQ806715.1.1390	Bacteria|Firmicutes|Clostridia|Clostridiales|Lachnospiraceae|Blautia|uncultured bacterium
1224	DQ809229.1.1390	Bacteria|Bacteroidetes|Bacteroidia|Bacteroidales|Porphyromonadaceae|Barnesiella|uncultured bacterium
1225	GQ492651.1.1390	Bacteria|Firmicutes|Erysipelotrichi|Erysipelotrichales|Erysipelotrichaceae|uncultured|uncultured bacterium
1226	DQ805636.1.1390	Bacteria|Firmicutes|Clostridia|Clostridiales|Lachnospiraceae|uncultured|uncultured bacterium
1227	DQ804061.1.1390	Bacteria|Firmicutes|Clostridia|Clostridiales|Lachnospiraceae|Blautia|uncultured bacterium
1228	DQ795153.1.1390	Bacteria|Firmicutes|Clostridia|Clostridiales|Lachnospiraceae|Incertae Sedis|uncultured bacterium
1229	EU772879.1.1390	Bacteria|Firmicutes|Clostridia|Clostridiales|Lachnospiraceae|Blautia|uncultured bacterium
1230	DQ805487.1.1390	Bacteria|Firmicutes|Clostridia|Clostridiales|Lachnospiraceae|Coprococcus|uncultured bacterium
1231	DQ808212.1.1390	Bacteria|Firmicutes|Clostridia|Clostridiales|Lachnospiraceae|Incertae Sedis|uncultured bacterium
1232	DQ801970.1.1390	Bacteria|Firmicutes|Clostridia|Clostridiales|Lachnospiraceae|Blautia|uncultured bacterium
1233	EU462366.1.1390	Bacteria|Firmicutes|Clostridia|Clostridiales|Ruminococcaceae|uncultured|uncultured bacterium
1234	DQ794134.1.1390	Bacteria|Firmicutes|Clostridia|Clostridiales|Ruminococcaceae|Ruminococcus|uncultured bacterium
1235	DQ804970.1.1390	Bacteria|Firmicutes|Clostridia|Clostridiales|Lachnospiraceae|Blautia|uncultured bacterium
1236	DQ808404.1.1390	Bacteria|Firmicutes|Clostridia|Clostridiales|Lachnospiraceae|Incertae Sedis|uncultured bacterium
1237	DQ797044.1.1390	Bacteria|Firmicutes|Clostridia|Clostridiales|Lachnospiraceae|uncultured|uncultured bacterium
1238	EU771578.1.1390	Bacteria|Firmicutes|Clostridia|Clostridiales|Lachnospiraceae|Incertae Sedis|uncultured bacterium
1239	DQ804940.1.1390	Bacteria|Firmicutes|Clostridia|Clostridiales|Lachnospiraceae|Roseburia|uncultured bacterium
1240	DQ795552.1.1390	Bacteria|Firmicutes|Clostridia|Clostridiales|Lachnospiraceae|Blautia|uncultured bacterium
1241	DQ808074.1.1390	Bacteria|Firmicutes|Clostridia|Clostridiales|Ruminococcaceae|Subdoligranulum|uncultured bacterium
1242	EU463123.1.1390	Bacteria|Firmicutes|Clostridia|Clostridiales|Lachnospiraceae|Incertae Sedis|uncultured bacterium
1243	EU771694.1.1390	Bacteria|Firmicutes|Clostridia|Clostridiales|Lachnospiraceae|Incertae Sedis|uncultured bacterium
1244	DQ799594.1.1390	Bacteria|Firmicutes|Clostridia|Clostridiales|Lachnospiraceae|Blautia|uncultured bacterium
1245	DQ795597.1.1390	Bacteria|Firmicutes|Clostridia|Clostridiales|Lachnospiraceae|Anaerostipes|uncultured bacterium
1246	DQ799921.1.1390	Bacteria|Firmicutes|Clostridia|Clostridiales|Ruminococcaceae|Faecalibacterium|uncultured bacterium
1247	DQ824051.1.1390	Bacteria|Firmicutes|Clostridia|Clostridiales|Lachnospiraceae|Blautia|uncultured bacterium
1248	EU776837.1.1390	Bacteria|Firmicutes|Clostridia|Clostridiales|Lachnospiraceae|Incertae Sedis|uncultured bacterium
1249	DQ807863.1.1390	Bacteria|Firmicutes|Clostridia|Clostridiales|Ruminococcaceae|Subdoligranulum|uncultured bacterium
1250	DQ807174.1.1390	Bacteria|Firmicutes|Clostridia|Clostridiales|Lachnospiraceae|Blautia|uncultured bacterium
1251	DQ799707.1.1390	Bacteria|Firmicutes|Clostridia|Clostridiales|Lachnospiraceae|Coprococcus|uncultured bacterium
1252	DQ805061.1.1390	Bacteria|Firmicutes|Clostridia|Clostridiales|Lachnospiraceae|Blautia|uncultured bacterium
1253	DQ798336.1.1390	Bacteria|Firmicutes|Clostridia|Clostridiales|Lachnospiraceae|Pseudobutyrivibrio|uncultured bacterium
1254	DQ793267.1.1390	Bacteria|Firmicutes|Clostridia|Clostridiales|Ruminococcaceae|Oscillibacter|uncultured bacterium
1255	DQ825304.1.1390	Bacteria|Firmicutes|Clostridia|Clostridiales|Lachnospiraceae|uncultured|uncultured bacterium
1256	DQ793430.1.1390	Bacteria|Firmicutes|Clostridia|Clostridiales|Ruminococcaceae|uncultured|uncultured bacterium
1257	EU775998.1.1390	Bacteria|Firmicutes|Clostridia|Clostridiales|Lachnospiraceae|Blautia|uncultured bacterium
1258	DQ795371.1.1390	Bacteria|Firmicutes|Clostridia|Clostridiales|Lachnospiraceae|Blautia|uncultured bacterium
1259	DQ807357.1.1390	Bacteria|Firmicutes|Clostridia|Clostridiales|Lachnospiraceae|uncultured|uncultured bacterium
1260	DQ799675.1.1390	Bacteria|Firmicutes|Clostridia|Clostridiales|Lachnospiraceae|Dorea|uncultured bacterium
1261	FJ370799.1.1390	Bacteria|Firmicutes|Clostridia|Clostridiales|Ruminococcaceae|uncultured|uncultured bacterium
1262	EU469961.1.1390	Bacteria|Firmicutes|Clostridia|Clostridiales|Lachnospiraceae|Coprococcus|uncultured bacterium
1263	DQ807091.1.1390	Bacteria|Firmicutes|Clostridia|Clostridiales|Lachnospiraceae|Anaerostipes|uncultured bacterium
1264	DQ809460.1.1390	Bacteria|Firmicutes|Clostridia|Clostridiales|Lachnospiraceae|Blautia|uncultured bacterium
1265	DQ796934.1.1389	Bacteria|Firmicutes|Clostridia|Clostridiales|Ruminococcaceae|uncultured|uncultured bacterium
1266	DQ808140.1.1389	Bacteria|Firmicutes|Clostridia|Clostridiales|Lachnospiraceae|Incertae Sedis|uncultured bacterium
1267	DQ794800.1.1389	Bacteria|Firmicutes|Clostridia|Clostridiales|Lachnospiraceae|Incertae Sedis|uncultured bacterium
1268	EU462743.1.1389	Bacteria|Firmicutes|Clostridia|Clostridiales|Ruminococcaceae|uncultured|uncultured bacterium
1269	DQ805758.1.1389	Bacteria|Firmicutes|Clostridia|Clostridiales|Lachnospiraceae|Roseburia|uncultured bacterium
1270	DQ808393.1.1389	Bacteria|Firmicutes|Clostridia|Clostridiales|Lachnospiraceae|Roseburia|uncultured bacterium
1271	DQ800356.1.1389	Bacteria|Firmicutes|Clostridia|Clostridiales|Lachnospiraceae|Blautia|uncultured bacterium
1272	DQ799449.1.1389	Bacteria|Firmicutes|Clostridia|Clostridiales|Lachnospiraceae|Incertae Sedis|uncultured bacterium
1273	DQ798994.1.1389	Bacteria|Firmicutes|Clostridia|Clostridiales|Lachnospiraceae|uncultured|uncultured bacterium
1274	DQ825289.1.1389	Bacteria|Firmicutes|Clostridia|Clostridiales|Ruminococcaceae|Faecalibacterium|uncultured bacterium
1275	DQ797971.1.1389	Bacteria|Firmicutes|Clostridia|Clostridiales|Lachnospiraceae|Roseburia|uncultured bacterium
1276	DQ824834.1.1389	Bacteria|Firmicutes|Clostridia|Clostridiales|Lachnospiraceae|uncultured|uncultured bacterium
1277	DQ797815.1.1389	Bacteria|Firmicutes|Clostridia|Clostridiales|Lachnospiraceae|Blautia|uncultured bacterium
1278	DQ808534.1.1389	Bacteria|Firmicutes|Clostridia|Clostridiales|Lachnospiraceae|uncultured|uncultured bacterium
1279	DQ057398.1.1389	Bacteria|Firmicutes|Clostridia|Clostridiales|Ruminococcaceae|Ruminococcus|uncultured bacterium
1280	DQ797787.1.1389	Bacteria|Firmicutes|Clostridia|Clostridiales|Ruminococcaceae|Faecalibacterium|uncultured bacterium
1281	DQ802189.1.1389	Bacteria|Firmicutes|Clostridia|Clostridiales|Lachnospiraceae|Blautia|uncultured bacterium
1282	DQ794805.1.1389	Bacteria|Firmicutes|Clostridia|Clostridiales|Lachnospiraceae|Pseudobutyrivibrio|uncultured bacterium
1283	DQ795137.1.1389	Bacteria|Firmicutes|Clostridia|Clostridiales|Lachnospiraceae|Blautia|uncultured bacterium
1284	EU772996.1.1389	Bacteria|Firmicutes|Clostridia|Clostridiales|Lachnospiraceae|uncultured|uncultured bacterium
1285	DQ804685.1.1389	Bacteria|Firmicutes|Clostridia|Clostridiales|Lachnospiraceae|Blautia|uncultured bacterium
1286	DQ797231.1.1389	Bacteria|Firmicutes|Clostridia|Clostridiales|Ruminococcaceae|uncultured|uncultured bacterium
1287	DQ793666.1.1389	Bacteria|Firmicutes|Clostridia|Clostridiales|Ruminococcaceae|uncultured|uncultured bacterium
1288	DQ824246.1.1389	Bacteria|Firmicutes|Clostridia|Clostridiales|Ruminococcaceae|Faecalibacterium|uncultured bacterium
1289	DQ804862.1.1389	Bacteria|Firmicutes|Clostridia|Clostridiales|Lachnospiraceae|Blautia|uncultured bacterium
1290	DQ804776.1.1389	Bacteria|Firmicutes|Clostridia|Clostridiales|Lachnospiraceae|Pseudobutyrivibrio|uncultured bacterium
1291	DQ806432.1.1389	Bacteria|Firmicutes|Clostridia|Clostridiales|Lachnospiraceae|uncultured|uncultured bacterium
1292	DQ810163.1.1389	Bacteria|Firmicutes|Clostridia|Clostridiales|Lachnospiraceae|uncultured|uncultured bacterium
1293	DQ794400.1.1389	Bacteria|Firmicutes|Clostridia|Clostridiales|Lachnospiraceae|Moryella|uncultured bacterium
1294	DQ805104.1.1389	Bacteria|Firmicutes|Clostridia|Clostridiales|Lachnospiraceae|uncultured|uncultured bacterium
1295	DQ807283.1.1389	Bacteria|Firmicutes|Clostridia|Clostridiales|Lachnospiraceae|Pseudobutyrivibrio|uncultured bacterium
1296	DQ824167.1.1389	Bacteria|Firmicutes|Clostridia|Clostridiales|Ruminococcaceae|Faecalibacterium|uncultured bacterium
1297	DQ802041.1.1389	Bacteria|Firmicutes|Clostridia|Clostridiales|Lachnospiraceae|Blautia|uncultured bacterium
1298	DQ805613.1.1389	Bacteria|Bacteroidetes|Bacteroidia|Bacteroidales|Bacteroidaceae|Bacteroides|uncultured bacterium
1299	DQ802110.1.1389	Bacteria|Firmicutes|Clostridia|Clostridiales|Lachnospiraceae|Pseudobutyrivibrio|uncultured bacterium
1300	EU465480.1.1389	Bacteria|Proteobacteria|Gammaproteobacteria|Enterobacteriales|Enterobacteriaceae|Escherichia-Shigella|uncultured bacterium
1301	DQ800404.1.1389	Bacteria|Firmicutes|Clostridia|Clostridiales|Ruminococcaceae|uncultured|uncultured bacterium
1302	DQ802227.1.1389	Bacteria|Firmicutes|Clostridia|Clostridiales|Lachnospiraceae|Anaerostipes|uncultured bacterium
1303	DQ799194.1.1389	Bacteria|Firmicutes|Clostridia|Clostridiales|Lachnospiraceae|uncultured|uncultured bacterium
1304	FJ679890.1.1389	Bacteria|Firmicutes|Clostridia|Clostridiales|Lachnospiraceae|uncultured|uncultured bacterium
1305	DQ804658.1.1389	Bacteria|Firmicutes|Clostridia|Clostridiales|Lachnospiraceae|uncultured|uncultured bacterium
1306	DQ805062.1.1389	Bacteria|Firmicutes|Clostridia|Clostridiales|Lachnospiraceae|Incertae Sedis|uncultured bacterium
1307	DQ809452.1.1389	Bacteria|Firmicutes|Clostridia|Clostridiales|Lachnospiraceae|Blautia|uncultured bacterium
1308	EU466879.1.1389	Bacteria|Firmicutes|Clostridia|Clostridiales|Ruminococcaceae|Subdoligranulum|uncultured bacterium
1309	DQ803180.1.1389	Bacteria|Firmicutes|Clostridia|Clostridiales|Lachnospiraceae|Incertae Sedis|uncultured bacterium
1310	DQ801825.1.1389	Bacteria|Firmicutes|Clostridia|Clostridiales|Ruminococcaceae|Incertae Sedis|uncultured bacterium
1311	DQ794864.1.1389	Bacteria|Firmicutes|Clostridia|Clostridiales|Lachnospiraceae|Lachnospira|uncultured bacterium
1312	EU466997.1.1389	Bacteria|Firmicutes|Clostridia|Clostridiales|Lachnospiraceae|Anaerostipes|uncultured bacterium
1313	DQ806478.1.1389	Bacteria|Firmicutes|Clostridia|Clostridiales|Lachnospiraceae|uncultured|uncultured bacterium
1314	DQ802116.1.1389	Bacteria|Firmicutes|Clostridia|Clostridiales|Lachnospiraceae|Roseburia|uncultured bacterium
1315	DQ806534.1.1389	Bacteria|Firmicutes|Clostridia|Clostridiales|Lachnospiraceae|Coprococcus|uncultured bacterium
1316	DQ799815.1.1389	Bacteria|Firmicutes|Clostridia|Clostridiales|Lachnospiraceae|Dorea|uncultured bacterium
1317	DQ807362.1.1389	Bacteria|Firmicutes|Clostridia|Clostridiales|Lachnospiraceae|Dorea|uncultured bacterium
1318	DQ801880.1.1389	Bacteria|Firmicutes|Clostridia|Clostridiales|Ruminococcaceae|Faecalibacterium|uncultured bacterium
1319	DQ805139.1.1389	Bacteria|Firmicutes|Clostridia|Clostridiales|Ruminococcaceae|Faecalibacterium|uncultured bacterium
1320	EU466198.1.1389	Bacteria|Firmicutes|Clostridia|Clostridiales|Lachnospiraceae|uncultured|uncultured bacterium
1321	DQ804698.1.1389	Bacteria|Firmicutes|Clostridia|Clostridiales|Lachnospiraceae|Dorea|uncultured bacterium
1322	EU472064.1.1389	Bacteria|Firmicutes|Clostridia|Clostridiales|Lachnospiraceae|uncultured|uncultured bacterium
1323	GQ157645.1.1389	Bacteria|Firmicutes|Clostridia|Clostridiales|Lachnospiraceae|Coprococcus|uncultured bacterium
1324	DQ802644.1.1389	Bacteria|Firmicutes|Clostridia|Clostridiales|Lachnospiraceae|Incertae Sedis|uncultured bacterium
1325	DQ824053.1.1389	Bacteria|Firmicutes|Clostridia|Clostridiales|Ruminococcaceae|Faecalibacterium|uncultured bacterium
1326	DQ806164.1.1389	Bacteria|Firmicutes|Clostridia|Clostridiales|Lachnospiraceae|Pseudobutyrivibrio|uncultured bacterium
1327	DQ808671.1.1388	Bacteria|Firmicutes|Clostridia|Clostridiales|Ruminococcaceae|Ruminococcus|uncultured bacterium
1328	DQ795883.1.1388	Bacteria|Firmicutes|Clostridia|Clostridiales|Ruminococcaceae|Incertae Sedis|uncultured bacterium
1329	DQ804123.1.1388	Bacteria|Firmicutes|Clostridia|Clostridiales|Lachnospiraceae|Blautia|uncultured bacterium
1330	DQ800280.1.1388	Bacteria|Firmicutes|Clostridia|Clostridiales|Lachnospiraceae|uncultured|uncultured bacterium
1331	GQ492179.1.1388	Bacteria|Firmicutes|Erysipelotrichi|Erysipelotrichales|Erysipelotrichaceae|Incertae Sedis|uncultured bacterium
1332	EU777406.1.1388	Bacteria|Firmicutes|Clostridia|Clostridiales|Ruminococcaceae|uncultured|uncultured bacterium
1333	DQ810001.1.1388	Bacteria|Firmicutes|Clostridia|Clostridiales|Lachnospiraceae|Marvinbryantia|uncultured bacterium
1334	DQ795440.1.1388	Bacteria|Firmicutes|Clostridia|Clostridiales|Lachnospiraceae|Blautia|uncultured bacterium
1335	FJ369649.1.1388	Bacteria|Firmicutes|Clostridia|Clostridiales|Ruminococcaceae|uncultured|uncultured bacterium
1336	DQ805698.1.1388	Bacteria|Firmicutes|Clostridia|Clostridiales|Ruminococcaceae|uncultured|uncultured bacterium
1337	DQ794712.1.1388	Bacteria|Firmicutes|Clostridia|Clostridiales|Ruminococcaceae|uncultured|uncultured bacterium
1338	DQ800889.1.1388	Bacteria|Firmicutes|Clostridia|Clostridiales|Ruminococcaceae|Faecalibacterium|uncultured bacterium
1339	EU772820.1.1388	Bacteria|Firmicutes|Clostridia|Clostridiales|Lachnospiraceae|Pseudobutyrivibrio|uncultured bacterium
1340	DQ797201.1.1388	Bacteria|Firmicutes|Clostridia|Clostridiales|Lachnospiraceae|Incertae Sedis|uncultured bacterium
1341	DQ805486.1.1388	Bacteria|Firmicutes|Clostridia|Clostridiales|Lachnospiraceae|Incertae Sedis|uncultured bacterium
1342	DQ810073.1.1388	Bacteria|Firmicutes|Clostridia|Clostridiales|Ruminococcaceae|Faecalibacterium|uncultured bacterium
1343	DQ794071.1.1388	Bacteria|Firmicutes|Clostridia|Clostridiales|Lachnospiraceae|Incertae Sedis|uncultured bacterium
1344	FJ677337.1.1388	Bacteria|Firmicutes|Clostridia|Clostridiales|Lachnospiraceae|uncultured|uncultured bacterium
1345	DQ793880.1.1388	Bacteria|Firmicutes|Clostridia|Clostridiales|Ruminococcaceae|Faecalibacterium|uncultured bacterium
1346	DQ825044.1.1388	Bacteria|Firmicutes|Clostridia|Clostridiales|Ruminococcaceae|Faecalibacterium|uncultured bacterium
1347	DQ808596.1.1388	Bacteria|Firmicutes|Clostridia|Clostridiales|Ruminococcaceae|Faecalibacterium|uncultured bacterium
1348	DQ799719.1.1388	Bacteria|Firmicutes|Clostridia|Clostridiales|Ruminococcaceae|uncultured|uncultured bacterium
1349	EU778176.1.1388	Bacteria|Firmicutes|Clostridia|Clostridiales|Lachnospiraceae|Anaerostipes|uncultured bacterium
1350	EU467026.1.1388	Bacteria|Firmicutes|Clostridia|Clostridiales|Lachnospiraceae|Incertae Sedis|uncultured bacterium
1351	DQ803681.1.1388	Bacteria|Firmicutes|Clostridia|Clostridiales|Lachnospiraceae|uncultured|uncultured bacterium
1352	DQ800786.1.1388	Bacteria|Firmicutes|Clostridia|Clostridiales|Lachnospiraceae|Incertae Sedis|uncultured bacterium
1353	EU462592.1.1388	Bacteria|Firmicutes|Clostridia|Clostridiales|Ruminococcaceae|uncultured|uncultured bacterium
1354	DQ794114.1.1388	Bacteria|Firmicutes|Clostridia|Clostridiales|Ruminococcaceae|Faecalibacterium|uncultured bacterium
1355	DQ806675.1.1388	Bacteria|Firmicutes|Clostridia|Clostridiales|Lachnospiraceae|uncultured|uncultured bacterium
1356	DQ806787.1.1388	Bacteria|Firmicutes|Clostridia|Clostridiales|Ruminococcaceae|Subdoligranulum|uncultured bacterium
1357	DQ805224.1.1388	Bacteria|Firmicutes|Clostridia|Clostridiales|Ruminococcaceae|uncultured|uncultured bacterium
1358	DQ800396.1.1388	Bacteria|Firmicutes|Clostridia|Clostridiales|Lachnospiraceae|uncultured|uncultured bacterium
1359	JF234386.1.1388	Bacteria|Firmicutes_Clostridia_2|Clostridiales_1|Veillonellaceae|Veillonella|uncultured bacterium
1360	DQ806084.1.1388	Bacteria|Firmicutes|Clostridia|Clostridiales|Ruminococcaceae|Faecalibacterium|uncultured bacterium
1361	DQ793228.1.1388	Bacteria|Bacteroidetes|Bacteroidia|Bacteroidales|Bacteroidaceae|Bacteroides|uncultured bacterium
1362	DQ802217.1.1388	Bacteria|Firmicutes|Clostridia|Clostridiales|Ruminococcaceae|Ruminococcus|uncultured bacterium
1363	DQ795032.1.1388	Bacteria|Firmicutes|Clostridia|Clostridiales|Lachnospiraceae|Pseudobutyrivibrio|uncultured bacterium
1364	EU773462.1.1388	Bacteria|Firmicutes|Clostridia|Clostridiales|Ruminococcaceae|Subdoligranulum|uncultured bacterium
1365	EU459220.1.1388	Bacteria|Firmicutes|Clostridia|Clostridiales|Lachnospiraceae|Epulopiscium|uncultured bacterium
1366	DQ794202.1.1388	Bacteria|Firmicutes|Clostridia|Clostridiales|Ruminococcaceae|Subdoligranulum|uncultured bacterium
1367	EU460090.1.1388	Bacteria|Firmicutes|Clostridia|Clostridiales|Lachnospiraceae|Incertae Sedis|uncultured bacterium
1368	DQ800747.1.1388	Bacteria|Firmicutes|Clostridia|Clostridiales|Lachnospiraceae|Incertae Sedis|uncultured bacterium
1369	DQ808639.1.1388	Bacteria|Firmicutes|Clostridia|Clostridiales|Lachnospiraceae|Blautia|uncultured bacterium
1370	DQ805480.1.1388	Bacteria|Firmicutes|Clostridia|Clostridiales|Family XIII Incertae Sedis|Incertae Sedis|uncultured bacterium
1371	FJ371871.1.1388	Bacteria|Firmicutes|Clostridia|Clostridiales|Lachnospiraceae|Blautia|uncultured bacterium
1372	DQ800054.1.1388	Bacteria|Firmicutes|Clostridia|Clostridiales|Ruminococcaceae|uncultured|uncultured bacterium
1373	DQ824971.1.1388	Bacteria|Firmicutes|Clostridia|Clostridiales|Ruminococcaceae|Faecalibacterium|uncultured bacterium
1374	DQ805778.1.1388	Bacteria|Firmicutes|Clostridia|Clostridiales|Lachnospiraceae|uncultured|uncultured bacterium
1375	DQ824903.1.1388	Bacteria|Firmicutes|Clostridia|Clostridiales|Lachnospiraceae|Roseburia|uncultured bacterium
1376	DQ808482.1.1388	Bacteria|Firmicutes|Clostridia|Clostridiales|Lachnospiraceae|Marvinbryantia|uncultured bacterium
1377	FJ684358.1.1388	Bacteria|Firmicutes|Clostridia|Clostridiales|Ruminococcaceae|Oscillibacter|uncultured bacterium
1378	DQ797670.1.1388	Bacteria|Firmicutes|Clostridia|Clostridiales|Lachnospiraceae|Incertae Sedis|uncultured bacterium
1379	DQ808942.1.1388	Bacteria|Firmicutes|Clostridia|Clostridiales|Ruminococcaceae|uncultured|uncultured bacterium
1380	EU774094.1.1388	Bacteria|Firmicutes|Clostridia|Clostridiales|Ruminococcaceae|Ruminococcus|uncultured bacterium
1381	DQ795551.1.1388	Bacteria|Firmicutes|Clostridia|Clostridiales|Lachnospiraceae|uncultured|uncultured bacterium
1382	DQ795746.1.1387	Bacteria|Firmicutes|Clostridia|Clostridiales|Ruminococcaceae|Incertae Sedis|uncultured bacterium
1383	DQ797059.1.1387	Bacteria|Firmicutes|Clostridia|Clostridiales|Ruminococcaceae|uncultured|uncultured bacterium
1384	EU774184.1.1387	Bacteria|Firmicutes|Clostridia|Clostridiales|Veillonellaceae|Phascolarctobacterium|uncultured bacterium
1385	DQ794148.1.1387	Bacteria|Firmicutes|Clostridia|Clostridiales|Ruminococcaceae|Subdoligranulum|uncultured bacterium
1386	DQ823680.1.1387	Bacteria|Firmicutes|Clostridia|Clostridiales|Lachnospiraceae|Incertae Sedis|uncultured bacterium
1387	DQ809599.1.1387	Bacteria|Firmicutes|Clostridia|Clostridiales|Lachnospiraceae|Pseudobutyrivibrio|uncultured bacterium
1388	DQ805857.1.1387	Bacteria|Firmicutes|Clostridia|Clostridiales|Lachnospiraceae|Pseudobutyrivibrio|uncultured bacterium
1389	EU469483.1.1387	Bacteria|Firmicutes|Clostridia|Clostridiales|Lachnospiraceae|Incertae Sedis|uncultured bacterium
1390	DQ806216.1.1387	Bacteria|Firmicutes|Clostridia|Clostridiales|Ruminococcaceae|uncultured|uncultured bacterium
1391	DQ825341.1.1387	Bacteria|Firmicutes|Clostridia|Clostridiales|Ruminococcaceae|Subdoligranulum|uncultured bacterium
1392	EU778287.1.1387	Bacteria|Firmicutes|Clostridia|Clostridiales|Ruminococcaceae|Faecalibacterium|uncultured bacterium
1393	DQ796457.1.1387	Bacteria|Firmicutes|Clostridia|Clostridiales|Ruminococcaceae|Incertae Sedis|uncultured bacterium
1394	DQ797932.1.1387	Bacteria|Firmicutes|Clostridia|Clostridiales|Lachnospiraceae|uncultured|uncultured bacterium
1395	DQ810130.1.1387	Bacteria|Firmicutes|Clostridia|Clostridiales|Lachnospiraceae|Incertae Sedis|uncultured bacterium
1396	DQ805304.1.1387	Bacteria|Firmicutes|Clostridia|Clostridiales|Lachnospiraceae|Blautia|uncultured bacterium
1397	EU467340.1.1387	Bacteria|Firmicutes|Clostridia|Clostridiales|Ruminococcaceae|uncultured|uncultured bacterium
1398	DQ802754.1.1387	Bacteria|Firmicutes|Clostridia|Clostridiales|Ruminococcaceae|Subdoligranulum|uncultured bacterium
1399	DQ802636.1.1387	Bacteria|Firmicutes|Clostridia|Clostridiales|Lachnospiraceae|uncultured|uncultured bacterium
1400	DQ806514.1.1387	Bacteria|Firmicutes|Clostridia|Clostridiales|Ruminococcaceae|Subdoligranulum|uncultured bacterium
1401	GQ493993.1.1387	Bacteria|Proteobacteria|Gammaproteobacteria|Enterobacteriales|Enterobacteriaceae|Escherichia-Shigella|uncultured bacterium
1402	DQ808397.1.1387	Bacteria|Firmicutes|Clostridia|Clostridiales|Lachnospiraceae|Pseudobutyrivibrio|uncultured bacterium
1403	DQ800216.1.1387	Bacteria|Firmicutes|Clostridia|Clostridiales|Ruminococcaceae|uncultured|uncultured bacterium
1404	DQ809839.1.1387	Bacteria|Firmicutes|Clostridia|Clostridiales|Ruminococcaceae|uncultured|uncultured bacterium
1405	DQ798956.1.1387	Bacteria|Firmicutes|Clostridia|Clostridiales|Lachnospiraceae|uncultured|uncultured bacterium
1406	DQ825113.1.1387	Bacteria|Firmicutes|Clostridia|Clostridiales|Lachnospiraceae|uncultured|uncultured bacterium
1407	EU778320.1.1387	Bacteria|Firmicutes|Clostridia|Clostridiales|Lachnospiraceae|uncultured|uncultured bacterium
1408	EU473463.1.1387	Bacteria|Firmicutes|Clostridia|Clostridiales|Clostridiaceae|Clostridium|uncultured bacterium
1409	FJ684057.1.1387	Bacteria|Firmicutes|Erysipelotrichi|Erysipelotrichales|Erysipelotrichaceae|Asteroleplasma|uncultured bacterium
1410	DQ805091.1.1387	Bacteria|Firmicutes|Clostridia|Clostridiales|Ruminococcaceae|Faecalibacterium|uncultured bacterium
1411	DQ795121.1.1387	Bacteria|Firmicutes|Clostridia|Clostridiales|Lachnospiraceae|Incertae Sedis|uncultured bacterium
1412	EU772652.1.1386	Bacteria|Firmicutes|Clostridia|Clostridiales|Lachnospiraceae|Pseudobutyrivibrio|uncultured bacterium
1413	DQ795780.1.1386	Bacteria|Firmicutes|Clostridia|Clostridiales|Ruminococcaceae|Faecalibacterium|uncultured bacterium
1414	EU774650.1.1386	Bacteria|Firmicutes|Clostridia|Clostridiales|Ruminococcaceae|uncultured|uncultured bacterium
1415	JF189497.1.1386	Bacteria|Firmicutes_Clostridia_2|Clostridiales_1|Veillonellaceae|Veillonella|uncultured bacterium
1416	DQ808611.1.1386	Bacteria|Firmicutes|Clostridia|Clostridiales|Ruminococcaceae|uncultured|uncultured bacterium
1417	DQ802171.1.1386	Bacteria|Firmicutes|Clostridia|Clostridiales|Lachnospiraceae|Blautia|uncultured bacterium
1418	DQ800115.1.1386	Bacteria|Firmicutes|Clostridia|Clostridiales|Ruminococcaceae|Faecalibacterium|uncultured bacterium
1419	DQ824481.1.1386	Bacteria|Firmicutes|Clostridia|Clostridiales|Ruminococcaceae|Faecalibacterium|uncultured bacterium
1420	EU778957.1.1386	Bacteria|Firmicutes|Clostridia|Clostridiales|Ruminococcaceae|Faecalibacterium|uncultured bacterium
1421	FJ557765.1.1386	Bacteria|Firmicutes|Erysipelotrichi|Erysipelotrichales|Erysipelotrichaceae|Solobacterium|uncultured bacterium
1422	DQ796826.1.1386	Bacteria|Firmicutes|Clostridia|Clostridiales|Ruminococcaceae|Ruminococcus|uncultured bacterium
1423	DQ824496.1.1386	Bacteria|Firmicutes|Clostridia|Clostridiales|Lachnospiraceae|uncultured|uncultured bacterium
1424	DQ807285.1.1386	Bacteria|Firmicutes|Clostridia|Clostridiales|Lachnospiraceae|uncultured|uncultured bacterium
1425	DQ800865.1.1386	Bacteria|Actinobacteria|Coriobacteria|Coriobacteriales|Coriobacteriaceae|Collinsella|uncultured bacterium
1426	DQ801435.1.1386	Bacteria|Firmicutes|Clostridia|Clostridiales|Lachnospiraceae|Blautia|uncultured bacterium
1427	DQ809555.1.1386	Bacteria|Firmicutes|Clostridia|Clostridiales|Ruminococcaceae|Subdoligranulum|uncultured bacterium
1428	EF434367.1.1386	Bacteria|Tenericutes|Mollicutes|RF9|uncultured Firmicutes bacterium
1429	DQ797793.1.1386	Bacteria|Firmicutes|Clostridia|Clostridiales|Lachnospiraceae|uncultured|uncultured bacterium
1430	FJ680656.1.1386	Bacteria|Firmicutes|Clostridia|Clostridiales|Ruminococcaceae|uncultured|uncultured bacterium
1431	GQ448937.1.1386	Bacteria|Bacteroidetes|Bacteroidia|Bacteroidales|Prevotellaceae|Prevotella|uncultured bacterium
1432	DQ801822.1.1386	Bacteria|Firmicutes|Clostridia|Clostridiales|Lachnospiraceae|uncultured|uncultured bacterium
1433	DQ799153.1.1386	Bacteria|Firmicutes|Clostridia|Clostridiales|Family XIII Incertae Sedis|Incertae Sedis|uncultured bacterium
1434	DQ825099.1.1386	Bacteria|Firmicutes|Clostridia|Clostridiales|Ruminococcaceae|Faecalibacterium|uncultured bacterium
1435	DQ805280.1.1386	Bacteria|Firmicutes|Clostridia|Clostridiales|Lachnospiraceae|uncultured|uncultured bacterium
1436	DQ794221.1.1386	Bacteria|Firmicutes|Clostridia|Clostridiales|Ruminococcaceae|uncultured|uncultured bacterium
1437	DQ799850.1.1386	Bacteria|Firmicutes|Clostridia|Clostridiales|Ruminococcaceae|uncultured|uncultured bacterium
1438	DQ801854.1.1386	Bacteria|Firmicutes|Clostridia|Clostridiales|Lachnospiraceae|Dorea|uncultured bacterium
1439	DQ809692.1.1386	Bacteria|Firmicutes|Clostridia|Clostridiales|Ruminococcaceae|Subdoligranulum|uncultured bacterium
1440	DQ793706.1.1385	Bacteria|Firmicutes|Clostridia|Clostridiales|Lachnospiraceae|uncultured|uncultured bacterium
1441	DQ810054.1.1385	Bacteria|Firmicutes|Clostridia|Clostridiales|Lachnospiraceae|Incertae Sedis|uncultured bacterium
1442	EU768632.1.1385	Bacteria|Firmicutes|Clostridia|Clostridiales|Peptostreptococcaceae|Incertae Sedis|uncultured bacterium
1443	DQ798503.1.1385	Bacteria|Firmicutes|Clostridia|Clostridiales|Ruminococcaceae|Subdoligranulum|uncultured bacterium
1444	EU778539.1.1385	Bacteria|Firmicutes|Clostridia|Clostridiales|Lachnospiraceae|uncultured|uncultured bacterium
1445	DQ808955.1.1385	Bacteria|Firmicutes|Clostridia|Clostridiales|Lachnospiraceae|uncultured|uncultured bacterium
1446	DQ825064.1.1385	Bacteria|Firmicutes|Clostridia|Clostridiales|Ruminococcaceae|Faecalibacterium|uncultured bacterium
1447	EU507363.1.1385	Bacteria|Firmicutes|Clostridia|Clostridiales|Ruminococcaceae|Incertae Sedis|uncultured bacterium
1448	DQ809538.1.1385	Bacteria|Firmicutes|Clostridia|Clostridiales|Ruminococcaceae|Incertae Sedis|uncultured bacterium
1449	DQ793784.1.1385	Bacteria|Firmicutes|Clostridia|Clostridiales|Ruminococcaceae|uncultured|uncultured bacterium
1450	GQ448989.1.1385	Bacteria|Bacteroidetes|Bacteroidia|Bacteroidales|Bacteroidaceae|Bacteroides|uncultured bacterium
1451	AF357567.1.1385	Bacteria|Firmicutes|Clostridia|Clostridiales|Lachnospiraceae|Blautia|bacterium mpn-isolate group 19
1452	DQ807138.1.1385	Bacteria|Firmicutes|Clostridia|Clostridiales|Lachnospiraceae|uncultured|uncultured bacterium
1453	DQ794810.1.1385	Bacteria|Firmicutes|Clostridia|Clostridiales|Lachnospiraceae|Roseburia|uncultured bacterium
1454	DQ798568.1.1385	Bacteria|Firmicutes|Clostridia|Clostridiales|Lachnospiraceae|uncultured|uncultured bacterium
1455	DQ809047.1.1385	Bacteria|Firmicutes|Clostridia|Clostridiales|Lachnospiraceae|uncultured|uncultured bacterium
1456	FJ367501.1.1385	Bacteria|Firmicutes|Clostridia|Clostridiales|Lachnospiraceae|Blautia|uncultured bacterium
1457	DQ809579.1.1385	Bacteria|Firmicutes|Clostridia|Clostridiales|Lachnospiraceae|uncultured|uncultured bacterium
1458	DQ805627.1.1385	Bacteria|Firmicutes|Clostridia|Clostridiales|Lachnospiraceae|Incertae Sedis|uncultured bacterium
1459	EU472114.1.1385	Bacteria|Firmicutes|Clostridia|Clostridiales|Lachnospiraceae|Incertae Sedis|uncultured bacterium
1460	DQ797986.1.1385	Bacteria|Firmicutes|Clostridia|Clostridiales|Lachnospiraceae|uncultured|uncultured bacterium
1461	EU778974.1.1385	Bacteria|Firmicutes|Clostridia|Clostridiales|Ruminococcaceae|Subdoligranulum|uncultured bacterium
1462	DQ793838.1.1385	Bacteria|Firmicutes|Clostridia|Clostridiales|Ruminococcaceae|Subdoligranulum|uncultured bacterium
1463	DQ806911.1.1385	Bacteria|Firmicutes|Clostridia|Clostridiales|Lachnospiraceae|Roseburia|uncultured bacterium
1464	DQ808921.1.1385	Bacteria|Firmicutes|Clostridia|Clostridiales|Ruminococcaceae|Faecalibacterium|uncultured bacterium
1465	FJ371294.1.1385	Bacteria|Firmicutes|Clostridia|Clostridiales|Ruminococcaceae|Incertae Sedis|uncultured bacterium
1466	DQ793664.1.1385	Bacteria|Firmicutes|Clostridia|Clostridiales|Ruminococcaceae|Ruminococcus|uncultured bacterium
1467	GQ492994.1.1385	Bacteria|Bacteroidetes|Bacteroidia|Bacteroidales|Bacteroidaceae|Bacteroides|uncultured bacterium
1468	DQ807293.1.1385	Bacteria|Firmicutes|Clostridia|Clostridiales|Lachnospiraceae|Incertae Sedis|uncultured bacterium
1469	DQ806209.1.1385	Bacteria|Firmicutes|Clostridia|Clostridiales|Ruminococcaceae|uncultured|uncultured bacterium
1470	DQ824949.1.1385	Bacteria|Firmicutes|Clostridia|Clostridiales|Lachnospiraceae|uncultured|uncultured bacterium
1471	DQ807522.1.1385	Bacteria|Firmicutes|Clostridia|Clostridiales|Ruminococcaceae|Ruminococcus|uncultured bacterium
1472	EU778221.1.1385	Bacteria|Firmicutes|Clostridia|Clostridiales|Ruminococcaceae|Subdoligranulum|uncultured bacterium
1473	DQ802819.1.1384	Bacteria|Firmicutes|Clostridia|Clostridiales|Lachnospiraceae|uncultured|uncultured bacterium
1474	DQ805168.1.1384	Bacteria|Firmicutes|Clostridia|Clostridiales|Ruminococcaceae|Faecalibacterium|uncultured bacterium
1475	DQ797452.1.1384	Bacteria|Firmicutes|Clostridia|Clostridiales|Ruminococcaceae|Faecalibacterium|uncultured bacterium
1476	DQ805045.1.1384	Bacteria|Firmicutes|Clostridia|Clostridiales|Ruminococcaceae|Incertae Sedis|uncultured bacterium
1477	DQ796429.1.1384	Bacteria|Firmicutes|Clostridia|Clostridiales|Lachnospiraceae|uncultured|uncultured bacterium
1478	DQ800061.1.1384	Bacteria|Firmicutes|Clostridia|Clostridiales|Family XIII Incertae Sedis|uncultured|uncultured bacterium
1479	EU775530.1.1384	Bacteria|Firmicutes|Clostridia|Clostridiales|Lachnospiraceae|uncultured|uncultured bacterium
1480	DQ794299.1.1384	Bacteria|Firmicutes|Clostridia|Clostridiales|Ruminococcaceae|Subdoligranulum|uncultured bacterium
1481	EU775586.1.1384	Bacteria|Firmicutes|Clostridia|Clostridiales|Peptostreptococcaceae|Incertae Sedis|uncultured bacterium
1482	GQ449002.1.1384	Bacteria|Bacteroidetes|Bacteroidia|Bacteroidales|Bacteroidaceae|Bacteroides|uncultured bacterium
1483	DQ809628.1.1384	Bacteria|Firmicutes|Clostridia|Clostridiales|Ruminococcaceae|Subdoligranulum|uncultured bacterium
1484	DQ824801.1.1384	Bacteria|Firmicutes|Clostridia|Clostridiales|Ruminococcaceae|Subdoligranulum|uncultured bacterium
1485	DQ801377.1.1384	Bacteria|Firmicutes|Clostridia|Clostridiales|Lachnospiraceae|Pseudobutyrivibrio|uncultured bacterium
1486	DQ806020.1.1384	Bacteria|Firmicutes|Clostridia|Clostridiales|Lachnospiraceae|uncultured|uncultured bacterium
1487	DQ806088.1.1384	Bacteria|Firmicutes|Clostridia|Clostridiales|Ruminococcaceae|Subdoligranulum|uncultured bacterium
1488	DQ794141.1.1384	Bacteria|Firmicutes|Clostridia|Clostridiales|Ruminococcaceae|Faecalibacterium|uncultured bacterium
1489	JF226995.1.1384	Bacteria|Firmicutes_Clostridia_2|Clostridiales_1|Veillonellaceae|Veillonella|uncultured bacterium
1490	DQ801428.1.1384	Bacteria|Firmicutes|Clostridia|Clostridiales|Ruminococcaceae|Faecalibacterium|uncultured bacterium
1491	DQ810136.1.1384	Bacteria|Firmicutes|Clostridia|Clostridiales|Ruminococcaceae|uncultured|uncultured bacterium
1492	AY916331.1.1384	Bacteria|Firmicutes|Clostridia|Clostridiales|Ruminococcaceae|Incertae Sedis|uncultured bacterium
1493	GU940700.1.1384	Bacteria|Actinobacteria|Actinobacteria|Corynebacteriales|Corynebacteriaceae|Corynebacterium|uncultured bacterium
1494	FJ371172.1.1384	Bacteria|Firmicutes|Clostridia|Clostridiales|Lachnospiraceae|Incertae Sedis|uncultured bacterium
1495	EU475335.1.1384	Bacteria|Firmicutes|Clostridia|Clostridiales|Lachnospiraceae|uncultured|uncultured bacterium
1496	DQ808563.1.1384	Bacteria|Firmicutes|Clostridia|Clostridiales|Lachnospiraceae|Incertae Sedis|uncultured bacterium
1497	DQ798395.1.1383	Bacteria|Firmicutes|Clostridia|Clostridiales|Ruminococcaceae|Faecalibacterium|uncultured bacterium
1498	DQ797024.1.1383	Bacteria|Firmicutes|Clostridia|Clostridiales|Ruminococcaceae|uncultured|uncultured bacterium
1499	FJ366864.1.1383	Bacteria|Firmicutes|Clostridia|Clostridiales|Ruminococcaceae|uncultured|uncultured bacterium
1500	EU459614.1.1383	Bacteria|Firmicutes|Clostridia|Clostridiales|Lachnospiraceae|uncultured|uncultured bacterium
1501	DQ802773.1.1383	Bacteria|Firmicutes|Clostridia|Clostridiales|Lachnospiraceae|uncultured|uncultured bacterium
1502	DQ796702.1.1383	Bacteria|Firmicutes|Clostridia|Clostridiales|Lachnospiraceae|Blautia|uncultured bacterium
1503	FJ372218.1.1383	Bacteria|Bacteroidetes|Bacteroidia|Bacteroidales|Bacteroidaceae|Bacteroides|uncultured bacterium
1504	DQ806157.1.1383	Bacteria|Firmicutes|Clostridia|Clostridiales|Ruminococcaceae|Faecalibacterium|uncultured bacterium
1505	DQ802222.1.1383	Bacteria|Firmicutes|Clostridia|Clostridiales|Lachnospiraceae|uncultured|uncultured bacterium
1506	DQ810030.1.1383	Bacteria|Firmicutes|Clostridia|Clostridiales|Lachnospiraceae|uncultured|uncultured bacterium
1507	DQ806026.1.1383	Bacteria|Firmicutes|Clostridia|Clostridiales|Ruminococcaceae|Faecalibacterium|uncultured bacterium
1508	EF099895.1.1383	Bacteria|Firmicutes|Clostridia|Clostridiales|Ruminococcaceae|Incertae Sedis|uncultured bacterium
1509	DQ805141.1.1383	Bacteria|Firmicutes|Clostridia|Clostridiales|Ruminococcaceae|uncultured|uncultured bacterium
1510	DQ806527.1.1383	Bacteria|Actinobacteria|Coriobacteria|Coriobacteriales|Coriobacteriaceae|Collinsella|uncultured bacterium
1511	DQ794830.1.1383	Bacteria|Firmicutes|Clostridia|Clostridiales|Ruminococcaceae|Subdoligranulum|uncultured bacterium
1512	JF189383.1.1383	Bacteria|Firmicutes_Clostridia_2|Clostridiales_1|Veillonellaceae|Veillonella|uncultured bacterium
1513	DQ802599.1.1383	Bacteria|Firmicutes|Clostridia|Clostridiales|Ruminococcaceae|Subdoligranulum|uncultured bacterium
1514	DQ825202.1.1383	Bacteria|Firmicutes|Clostridia|Clostridiales|Ruminococcaceae|Faecalibacterium|uncultured bacterium
1515	DQ797544.1.1383	Bacteria|Firmicutes|Clostridia|Clostridiales|Lachnospiraceae|Incertae Sedis|uncultured bacterium
1516	EU776055.1.1383	Bacteria|Firmicutes|Clostridia|Clostridiales|Lachnospiraceae|Blautia|uncultured bacterium
1517	DQ796681.1.1383	Bacteria|Firmicutes|Clostridia|Clostridiales|Ruminococcaceae|Subdoligranulum|uncultured bacterium
1518	DQ796717.1.1383	Bacteria|Firmicutes|Clostridia|Clostridiales|Lachnospiraceae|Incertae Sedis|uncultured bacterium
1519	DQ800053.1.1382	Bacteria|Firmicutes|Clostridia|Clostridiales|Lachnospiraceae|uncultured|uncultured bacterium
1520	GQ448814.1.1382	Bacteria|Bacteroidetes|Bacteroidia|Bacteroidales|Prevotellaceae|Prevotella|uncultured bacterium
1521	DQ800335.1.1382	Bacteria|Firmicutes|Clostridia|Clostridiales|Ruminococcaceae|uncultured|uncultured bacterium
1522	EU475485.1.1382	Bacteria|Firmicutes|Clostridia|Clostridiales|Lachnospiraceae|Incertae Sedis|uncultured bacterium
1523	FJ364289.1.1382	Bacteria|Firmicutes|Clostridia|Clostridiales|Ruminococcaceae|Subdoligranulum|uncultured bacterium
1524	GQ491838.1.1382	Bacteria|Firmicutes|Clostridia|Clostridiales|Ruminococcaceae|Incertae Sedis|uncultured bacterium
1525	EU472394.1.1382	Bacteria|Firmicutes|Clostridia|Clostridiales|Clostridiaceae|Clostridium|uncultured bacterium
1526	EU762611.1.1382	Bacteria|Firmicutes|Clostridia|Clostridiales|Veillonellaceae|Dialister|uncultured bacterium
1527	DQ800297.1.1382	Bacteria|Firmicutes|Clostridia|Clostridiales|Lachnospiraceae|Incertae Sedis|uncultured bacterium
1528	FJ677384.1.1382	Bacteria|Firmicutes|Clostridia|Clostridiales|Ruminococcaceae|uncultured|uncultured bacterium
1529	DQ824494.1.1382	Bacteria|Firmicutes|Clostridia|Clostridiales|Lachnospiraceae|uncultured|uncultured bacterium
1530	DQ808845.1.1382	Bacteria|Firmicutes|Clostridia|Clostridiales|Ruminococcaceae|Faecalibacterium|uncultured bacterium
1531	FJ369657.1.1382	Bacteria|Firmicutes|Clostridia|Clostridiales|Lachnospiraceae|Incertae Sedis|uncultured bacterium
1532	FJ512764.1.1382	Bacteria|Bacteroidetes|Bacteroidia|Bacteroidales|Porphyromonadaceae|Barnesiella|uncultured bacterium
1533	DQ825343.1.1382	Bacteria|Firmicutes|Clostridia|Clostridiales|Ruminococcaceae|Faecalibacterium|uncultured bacterium
1534	DQ799599.1.1382	Bacteria|Firmicutes|Clostridia|Clostridiales|Ruminococcaceae|Faecalibacterium|uncultured bacterium
1535	DQ796392.1.1382	Bacteria|Firmicutes|Clostridia|Clostridiales|Lachnospiraceae|uncultured|uncultured bacterium
1536	DQ807244.1.1382	Bacteria|Firmicutes|Clostridia|Clostridiales|Lachnospiraceae|Dorea|uncultured bacterium
1537	DQ798823.1.1382	Bacteria|Firmicutes|Clostridia|Clostridiales|Ruminococcaceae|Faecalibacterium|uncultured bacterium
1538	DQ802626.1.1382	Bacteria|Firmicutes|Clostridia|Clostridiales|Ruminococcaceae|Faecalibacterium|uncultured bacterium
1539	DQ796696.1.1382	Bacteria|Firmicutes|Clostridia|Clostridiales|Lachnospiraceae|uncultured|uncultured bacterium
1540	DQ806429.1.1382	Bacteria|Firmicutes|Clostridia|Clostridiales|Lachnospiraceae|Blautia|uncultured bacterium
1541	DQ809995.1.1382	Bacteria|Firmicutes|Clostridia|Clostridiales|Lachnospiraceae|Blautia|uncultured bacterium
1542	EU771581.1.1382	Bacteria|Firmicutes|Clostridia|Clostridiales|Lachnospiraceae|Incertae Sedis|uncultured bacterium
1543	DQ796163.1.1382	Bacteria|Firmicutes|Clostridia|Clostridiales|Ruminococcaceae|uncultured|uncultured bacterium
1544	DQ806804.1.1382	Bacteria|Firmicutes|Clostridia|Clostridiales|Ruminococcaceae|Faecalibacterium|uncultured bacterium
1545	DQ799935.1.1382	Bacteria|Firmicutes|Clostridia|Clostridiales|Ruminococcaceae|Faecalibacterium|uncultured bacterium
1546	DQ796645.1.1382	Bacteria|Firmicutes|Clostridia|Clostridiales|Ruminococcaceae|Subdoligranulum|uncultured bacterium
1547	FJ368953.1.1382	Bacteria|Firmicutes|Clostridia|Clostridiales|Lachnospiraceae|uncultured|uncultured bacterium
1548	DQ796101.1.1381	Bacteria|Firmicutes|Clostridia|Clostridiales|Lachnospiraceae|Dorea|uncultured bacterium
1549	DQ809787.1.1381	Bacteria|Firmicutes|Clostridia|Clostridiales|Ruminococcaceae|Faecalibacterium|uncultured bacterium
1550	FJ368240.1.1381	Bacteria|Firmicutes|Clostridia|Clostridiales|Lachnospiraceae|Roseburia|uncultured bacterium
1551	EU472548.1.1381	Bacteria|Firmicutes|Clostridia|Clostridiales|Lachnospiraceae|uncultured|uncultured bacterium
1552	DQ824865.1.1381	Bacteria|Firmicutes|Clostridia|Clostridiales|Ruminococcaceae|Faecalibacterium|uncultured bacterium
1553	DQ806855.1.1381	Bacteria|Firmicutes|Clostridia|Clostridiales|Lachnospiraceae|uncultured|uncultured bacterium
1554	DQ799488.1.1381	Bacteria|Firmicutes|Clostridia|Clostridiales|Ruminococcaceae|uncultured|uncultured bacterium
1555	FJ366634.1.1381	Bacteria|Firmicutes|Clostridia|Clostridiales|Ruminococcaceae|uncultured|uncultured bacterium
1556	DQ801370.1.1381	Bacteria|Firmicutes|Clostridia|Clostridiales|Lachnospiraceae|Incertae Sedis|uncultured bacterium
1557	DQ825322.1.1381	Bacteria|Firmicutes|Clostridia|Clostridiales|Lachnospiraceae|Incertae Sedis|uncultured bacterium
1558	DQ799671.1.1381	Bacteria|Firmicutes|Clostridia|Clostridiales|Ruminococcaceae|Faecalibacterium|uncultured bacterium
1559	EU472516.1.1381	Bacteria|Firmicutes|Clostridia|Clostridiales|Ruminococcaceae|uncultured|uncultured bacterium
1560	DQ805415.1.1381	Bacteria|Firmicutes|Clostridia|Clostridiales|Lachnospiraceae|Incertae Sedis|uncultured bacterium
1561	FJ367680.1.1381	Bacteria|Firmicutes|Clostridia|Clostridiales|Ruminococcaceae|uncultured|uncultured bacterium
1562	DQ810160.1.1381	Bacteria|Firmicutes|Clostridia|Clostridiales|Ruminococcaceae|Subdoligranulum|uncultured bacterium
1563	GQ448280.1.1381	Bacteria|Firmicutes|Clostridia|Clostridiales|Lachnospiraceae|uncultured|uncultured bacterium
1564	DQ799638.1.1381	Bacteria|Firmicutes|Clostridia|Clostridiales|Ruminococcaceae|Ruminococcus|uncultured bacterium
1565	DQ805749.1.1381	Bacteria|Firmicutes|Clostridia|Clostridiales|Ruminococcaceae|Incertae Sedis|uncultured bacterium
1566	FJ365681.1.1381	Bacteria|Firmicutes|Clostridia|Clostridiales|Lachnospiraceae|Anaerostipes|uncultured bacterium
1567	DQ797886.1.1381	Bacteria|Firmicutes|Clostridia|Clostridiales|Lachnospiraceae|Incertae Sedis|uncultured bacterium
1568	FJ365212.1.1381	Bacteria|Firmicutes|Clostridia|Clostridiales|Ruminococcaceae|uncultured|uncultured bacterium
1569	EU469355.1.1381	Bacteria|Firmicutes|Erysipelotrichi|Erysipelotrichales|Erysipelotrichaceae|Catenibacterium|uncultured bacterium
1570	DQ809987.1.1381	Bacteria|Firmicutes|Clostridia|Clostridiales|Ruminococcaceae|Faecalibacterium|uncultured bacterium
1571	DQ794796.1.1381	Bacteria|Firmicutes|Clostridia|Clostridiales|Lachnospiraceae|Pseudobutyrivibrio|uncultured bacterium
1572	DQ824895.1.1381	Bacteria|Firmicutes|Clostridia|Clostridiales|Ruminococcaceae|Faecalibacterium|uncultured bacterium
1573	DQ803831.1.1380	Bacteria|Firmicutes|Clostridia|Clostridiales|Ruminococcaceae|uncultured|uncultured bacterium
1574	DQ793375.1.1380	Bacteria|Firmicutes|Clostridia|Clostridiales|Ruminococcaceae|Incertae Sedis|uncultured bacterium
1575	DQ808787.1.1380	Bacteria|Firmicutes|Clostridia|Clostridiales|Lachnospiraceae|uncultured|uncultured bacterium
1576	DQ794169.1.1380	Bacteria|Firmicutes|Clostridia|Clostridiales|Lachnospiraceae|uncultured|uncultured bacterium
1577	DQ805602.1.1380	Bacteria|Firmicutes|Clostridia|Clostridiales|Ruminococcaceae|Subdoligranulum|uncultured bacterium
1578	FJ369690.1.1380	Bacteria|Firmicutes|Clostridia|Clostridiales|Lachnospiraceae|Dorea|uncultured bacterium
1579	DQ796754.1.1380	Bacteria|Firmicutes|Erysipelotrichi|Erysipelotrichales|Erysipelotrichaceae|Incertae Sedis|uncultured bacterium
1580	DQ797041.1.1380	Bacteria|Firmicutes|Clostridia|Clostridiales|Ruminococcaceae|Subdoligranulum|uncultured bacterium
1581	DQ807346.1.1380	Bacteria|Firmicutes|Clostridia|Clostridiales|Ruminococcaceae|Faecalibacterium|uncultured bacterium
1582	DQ809438.1.1380	Bacteria|Firmicutes|Clostridia|Clostridiales|Lachnospiraceae|uncultured|uncultured bacterium
1583	DQ800112.1.1380	Bacteria|Firmicutes|Clostridia|Clostridiales|Ruminococcaceae|Subdoligranulum|uncultured bacterium
1584	DQ801408.1.1380	Bacteria|Firmicutes|Clostridia|Clostridiales|Lachnospiraceae|Roseburia|uncultured bacterium
1585	DQ808623.1.1380	Bacteria|Firmicutes|Clostridia|Clostridiales|Lachnospiraceae|Incertae Sedis|uncultured bacterium
1586	DQ794702.1.1380	Bacteria|Firmicutes|Clostridia|Clostridiales|Lachnospiraceae|Incertae Sedis|uncultured bacterium
1587	EU763146.1.1380	Bacteria|Firmicutes|Clostridia|Clostridiales|Veillonellaceae|Veillonella|uncultured bacterium
1588	EU771536.1.1380	Bacteria|Firmicutes|Clostridia|Clostridiales|Lachnospiraceae|Incertae Sedis|uncultured bacterium
1589	DQ810079.1.1380	Bacteria|Firmicutes|Clostridia|Clostridiales|Lachnospiraceae|Coprococcus|uncultured bacterium
1590	DQ809916.1.1380	Bacteria|Firmicutes|Clostridia|Clostridiales|Lachnospiraceae|uncultured|uncultured bacterium
1591	FJ370582.1.1380	Bacteria|Firmicutes|Clostridia|Clostridiales|Ruminococcaceae|Incertae Sedis|uncultured bacterium
1592	GQ493509.1.1380	Bacteria|Firmicutes|Clostridia|Clostridiales|Lachnospiraceae|Blautia|uncultured bacterium
1593	EU778268.1.1380	Bacteria|Firmicutes|Clostridia|Clostridiales|Lachnospiraceae|Roseburia|uncultured bacterium
1594	DQ805835.1.1380	Bacteria|Firmicutes|Clostridia|Clostridiales|Lachnospiraceae|Incertae Sedis|uncultured bacterium
1595	DQ805903.1.1380	Bacteria|Firmicutes|Clostridia|Clostridiales|Lachnospiraceae|Incertae Sedis|uncultured bacterium
1596	DQ809627.1.1380	Bacteria|Firmicutes|Clostridia|Clostridiales|Lachnospiraceae|Roseburia|uncultured bacterium
1597	DQ804002.1.1379	Bacteria|Firmicutes|Clostridia|Clostridiales|Lachnospiraceae|Roseburia|uncultured bacterium
1598	DQ809236.1.1379	Bacteria|Firmicutes|Clostridia|Clostridiales|Ruminococcaceae|Faecalibacterium|uncultured bacterium
1599	JF240722.1.1379	Bacteria|Firmicutes_Bacilli|Lactobacillales|Streptococcaceae|Streptococcus|uncultured bacterium
1600	EU778115.1.1379	Bacteria|Proteobacteria|Betaproteobacteria|Burkholderiales|Alcaligenaceae|Sutterella|uncultured bacterium
1601	DQ797207.1.1379	Bacteria|Firmicutes|Clostridia|Clostridiales|Lachnospiraceae|Coprococcus|uncultured bacterium
1602	DQ823922.1.1379	Bacteria|Firmicutes|Clostridia|Clostridiales|Lachnospiraceae|uncultured|uncultured bacterium
1603	FJ363547.1.1379	Bacteria|Firmicutes|Clostridia|Clostridiales|Lachnospiraceae|Roseburia|uncultured bacterium
1604	GQ006840.1.1379	Bacteria|Firmicutes_Clostridia_2|Clostridiales_1|Veillonellaceae|Selenomonas_3|uncultured bacterium
1605	FJ558479.1.1379	Bacteria|Actinobacteria|Actinobacteria|Micrococcales|Micrococcaceae|Rothia|uncultured bacterium
1606	DQ796862.1.1379	Bacteria|Firmicutes|Clostridia|Clostridiales|Ruminococcaceae|Ruminococcus|uncultured bacterium
1607	EU774228.1.1379	Bacteria|Firmicutes|Clostridia|Clostridiales|Ruminococcaceae|uncultured|uncultured bacterium
1608	DQ796590.1.1379	Bacteria|Firmicutes|Clostridia|Clostridiales|Lachnospiraceae|Anaerostipes|uncultured bacterium
1609	FJ505144.1.1379	Bacteria|Bacteroidetes|Bacteroidia|Bacteroidales|Porphyromonadaceae|Parabacteroides|uncultured bacterium
1610	DQ808586.1.1379	Bacteria|Firmicutes|Clostridia|Clostridiales|Lachnospiraceae|Coprococcus|uncultured bacterium
1611	EU778081.1.1379	Bacteria|Firmicutes|Clostridia|Clostridiales|Lachnospiraceae|Incertae Sedis|uncultured bacterium
1612	DQ806110.1.1379	Bacteria|Firmicutes|Clostridia|Clostridiales|Lachnospiraceae|Coprococcus|uncultured bacterium
1613	DQ809111.1.1379	Bacteria|Firmicutes|Clostridia|Clostridiales|Ruminococcaceae|Subdoligranulum|uncultured bacterium
1614	FJ370759.1.1379	Bacteria|Firmicutes|Clostridia|Clostridiales|Lachnospiraceae|Blautia|uncultured bacterium
1615	DQ808791.1.1379	Bacteria|Firmicutes|Clostridia|Clostridiales|Lachnospiraceae|Incertae Sedis|uncultured bacterium
1616	DQ794102.1.1379	Bacteria|Firmicutes|Clostridia|Clostridiales|Ruminococcaceae|Faecalibacterium|uncultured bacterium
1617	FJ367980.1.1379	Bacteria|Firmicutes|Clostridia|Clostridiales|Lachnospiraceae|Incertae Sedis|uncultured bacterium
1618	FJ369652.1.1379	Bacteria|Verrucomicrobia|Verrucomicrobiae|Verrucomicrobiales|Verrucomicrobiaceae|Akkermansia|uncultured bacterium
1619	DQ823788.1.1379	Bacteria|Firmicutes|Clostridia|Clostridiales|Ruminococcaceae|Subdoligranulum|uncultured bacterium
1620	FJ510427.1.1379	Bacteria|Firmicutes|Clostridia|Clostridiales|Lachnospiraceae|uncultured|uncultured bacterium
1621	DQ809121.1.1378	Bacteria|Firmicutes|Clostridia|Clostridiales|Ruminococcaceae|Faecalibacterium|uncultured bacterium
1622	DQ805855.1.1378	Bacteria|Firmicutes|Clostridia|Clostridiales|Ruminococcaceae|Faecalibacterium|uncultured bacterium
1623	DQ798144.1.1378	Bacteria|Firmicutes|Clostridia|Clostridiales|Ruminococcaceae|Faecalibacterium|uncultured bacterium
1624	DQ797229.1.1378	Bacteria|Firmicutes|Clostridia|Clostridiales|Ruminococcaceae|Incertae Sedis|uncultured bacterium
1625	DQ803663.1.1378	Bacteria|Firmicutes|Clostridia|Clostridiales|Lachnospiraceae|Incertae Sedis|uncultured bacterium
1626	DQ798785.1.1378	Bacteria|Firmicutes|Clostridia|Clostridiales|Ruminococcaceae|Faecalibacterium|uncultured bacterium
1627	DQ807160.1.1378	Bacteria|Firmicutes|Clostridia|Clostridiales|Ruminococcaceae|Faecalibacterium|uncultured bacterium
1628	DQ796118.1.1378	Bacteria|Firmicutes|Clostridia|Clostridiales|Ruminococcaceae|Incertae Sedis|uncultured bacterium
1629	DQ808169.1.1378	Bacteria|Firmicutes|Clostridia|Clostridiales|Lachnospiraceae|Incertae Sedis|uncultured bacterium
1630	DQ797647.1.1378	Bacteria|Firmicutes|Clostridia|Clostridiales|Ruminococcaceae|Faecalibacterium|uncultured bacterium
1631	DQ793836.1.1378	Bacteria|Firmicutes|Clostridia|Clostridiales|Ruminococcaceae|Subdoligranulum|uncultured bacterium
1632	DQ809715.1.1378	Bacteria|Firmicutes|Clostridia|Clostridiales|Lachnospiraceae|Roseburia|uncultured bacterium
1633	DQ823914.1.1378	Bacteria|Firmicutes|Clostridia|Clostridiales|Lachnospiraceae|Incertae Sedis|uncultured bacterium
1634	DQ804589.1.1378	Bacteria|Firmicutes|Clostridia|Clostridiales|Ruminococcaceae|Faecalibacterium|uncultured bacterium
1635	DQ795078.1.1378	Bacteria|Firmicutes|Clostridia|Clostridiales|Ruminococcaceae|uncultured|uncultured bacterium
1636	DQ807488.1.1378	Bacteria|Firmicutes|Clostridia|Clostridiales|Lachnospiraceae|Coprococcus|uncultured bacterium
1637	EU774219.1.1378	Bacteria|Firmicutes|Clostridia|Clostridiales|Lachnospiraceae|uncultured|uncultured bacterium
1638	DQ794218.1.1378	Bacteria|Firmicutes|Clostridia|Clostridiales|Ruminococcaceae|Faecalibacterium|uncultured bacterium
1639	DQ825136.1.1378	Bacteria|Firmicutes|Clostridia|Clostridiales|Lachnospiraceae|Roseburia|uncultured bacterium
1640	EU509838.1.1378	Bacteria|Firmicutes|Clostridia|Clostridiales|Lachnospiraceae|uncultured|uncultured bacterium
1641	DQ805909.1.1378	Bacteria|Firmicutes|Clostridia|Clostridiales|Ruminococcaceae|Faecalibacterium|uncultured bacterium
1642	DQ804844.1.1378	Bacteria|Verrucomicrobia|Verrucomicrobiae|Verrucomicrobiales|Verrucomicrobiaceae|Akkermansia|uncultured bacterium
1643	DQ808664.1.1378	Bacteria|Firmicutes|Clostridia|Clostridiales|Lachnospiraceae|uncultured|uncultured bacterium
1644	FJ369646.1.1378	Bacteria|Firmicutes|Clostridia|Clostridiales|Lachnospiraceae|uncultured|uncultured bacterium
1645	GQ492162.1.1378	Bacteria|Firmicutes|Clostridia|Clostridiales|Lachnospiraceae|Incertae Sedis|uncultured bacterium
1646	DQ796160.1.1378	Bacteria|Firmicutes|Clostridia|Clostridiales|Lachnospiraceae|uncultured|uncultured bacterium
1647	FJ511718.1.1378	Bacteria|Firmicutes|Clostridia|Clostridiales|Lachnospiraceae|Incertae Sedis|uncultured bacterium
1648	GQ492601.1.1378	Bacteria|Firmicutes|Clostridia|Clostridiales|Lachnospiraceae|Blautia|uncultured bacterium
1649	DQ810117.1.1378	Bacteria|Firmicutes|Clostridia|Clostridiales|Lachnospiraceae|Blautia|uncultured bacterium
1650	GQ449097.1.1378	Bacteria|Bacteroidetes|Bacteroidia|Bacteroidales|Bacteroidaceae|Bacteroides|uncultured bacterium
1651	FJ370560.1.1378	Bacteria|Firmicutes|Clostridia|Clostridiales|Lachnospiraceae|Incertae Sedis|uncultured bacterium
1652	DQ799393.1.1378	Bacteria|Firmicutes|Clostridia|Clostridiales|Ruminococcaceae|Subdoligranulum|uncultured bacterium
1653	EU774128.1.1378	Bacteria|Firmicutes|Clostridia|Clostridiales|Ruminococcaceae|Faecalibacterium|uncultured bacterium
1654	DQ823917.1.1378	Bacteria|Firmicutes|Clostridia|Clostridiales|Ruminococcaceae|Faecalibacterium|uncultured bacterium
1655	DQ824816.1.1377	Bacteria|Firmicutes|Clostridia|Clostridiales|Lachnospiraceae|uncultured|uncultured bacterium
1656	DQ825053.1.1377	Bacteria|Firmicutes|Clostridia|Clostridiales|Ruminococcaceae|Faecalibacterium|uncultured bacterium
1657	DQ806763.1.1377	Bacteria|Firmicutes|Clostridia|Clostridiales|Lachnospiraceae|Coprococcus|uncultured bacterium
1658	DQ808167.1.1377	Bacteria|Firmicutes|Clostridia|Clostridiales|Lachnospiraceae|Roseburia|uncultured bacterium
1659	DQ825309.1.1377	Bacteria|Firmicutes|Clostridia|Clostridiales|Ruminococcaceae|Faecalibacterium|uncultured bacterium
1660	DQ807185.1.1377	Bacteria|Firmicutes|Clostridia|Clostridiales|Ruminococcaceae|Faecalibacterium|uncultured bacterium
1661	DQ825019.1.1377	Bacteria|Firmicutes|Clostridia|Clostridiales|Lachnospiraceae|Blautia|uncultured bacterium
1662	FJ505515.1.1377	Bacteria|Firmicutes|Clostridia|Clostridiales|Ruminococcaceae|Incertae Sedis|uncultured bacterium
1663	DQ810139.1.1377	Bacteria|Firmicutes|Clostridia|Clostridiales|Lachnospiraceae|Blautia|uncultured bacterium
1664	DQ795207.1.1377	Bacteria|Firmicutes|Clostridia|Clostridiales|Lachnospiraceae|Incertae Sedis|uncultured bacterium
1665	DQ798790.1.1377	Bacteria|Firmicutes|Clostridia|Clostridiales|Lachnospiraceae|Blautia|uncultured bacterium
1666	DQ801118.1.1377	Bacteria|Firmicutes|Clostridia|Clostridiales|Lachnospiraceae|uncultured|uncultured bacterium
1667	DQ794684.1.1377	Bacteria|Firmicutes|Clostridia|Clostridiales|Ruminococcaceae|uncultured|uncultured bacterium
1668	DQ808284.1.1377	Bacteria|Firmicutes|Clostridia|Clostridiales|Ruminococcaceae|Faecalibacterium|uncultured bacterium
1669	FJ510587.1.1377	Bacteria|Firmicutes|Clostridia|Clostridiales|Ruminococcaceae|uncultured|uncultured bacterium
1670	EU775504.1.1377	Bacteria|Firmicutes|Clostridia|Clostridiales|Ruminococcaceae|Subdoligranulum|uncultured bacterium
1671	DQ809906.1.1377	Bacteria|Firmicutes|Clostridia|Clostridiales|Lachnospiraceae|Blautia|uncultured bacterium
1672	DQ809644.1.1377	Bacteria|Firmicutes|Clostridia|Clostridiales|Ruminococcaceae|Subdoligranulum|uncultured bacterium
1673	FJ509589.1.1377	Bacteria|Bacteroidetes|Bacteroidia|Bacteroidales|Bacteroidaceae|Bacteroides|uncultured bacterium
1674	EU773483.1.1377	Bacteria|Firmicutes|Clostridia|Clostridiales|Lachnospiraceae|Coprococcus|uncultured bacterium
1675	DQ809106.1.1377	Bacteria|Firmicutes|Clostridia|Clostridiales|Ruminococcaceae|Faecalibacterium|uncultured bacterium
1676	DQ806490.1.1377	Bacteria|Firmicutes|Clostridia|Clostridiales|Ruminococcaceae|Subdoligranulum|uncultured bacterium
1677	DQ808766.1.1377	Bacteria|Firmicutes|Clostridia|Clostridiales|Ruminococcaceae|Subdoligranulum|uncultured bacterium
1678	GQ493120.1.1377	Bacteria|Firmicutes|Clostridia|Clostridiales|Lachnospiraceae|uncultured|uncultured bacterium
1679	DQ795063.1.1377	Bacteria|Firmicutes|Clostridia|Clostridiales|Ruminococcaceae|Faecalibacterium|uncultured bacterium
1680	DQ823984.1.1377	Bacteria|Firmicutes|Clostridia|Clostridiales|Ruminococcaceae|uncultured|uncultured bacterium
1681	FJ511526.1.1377	Bacteria|Bacteroidetes|Bacteroidia|Bacteroidales|Bacteroidaceae|Bacteroides|uncultured bacterium
1682	DQ799697.1.1377	Bacteria|Actinobacteria|Coriobacteria|Coriobacteriales|Coriobacteriaceae|Eggerthella|uncultured bacterium
1683	DQ802294.1.1377	Bacteria|Firmicutes|Clostridia|Clostridiales|Lachnospiraceae|Coprococcus|uncultured bacterium
1684	DQ807557.1.1377	Bacteria|Firmicutes|Clostridia|Clostridiales|Ruminococcaceae|Faecalibacterium|uncultured bacterium
1685	DQ806612.1.1377	Bacteria|Firmicutes|Clostridia|Clostridiales|Ruminococcaceae|uncultured|uncultured bacterium
1686	EU461713.1.1377	Bacteria|Firmicutes|Clostridia|Clostridiales|Lachnospiraceae|uncultured|uncultured bacterium
1687	DQ804393.1.1377	Bacteria|Firmicutes|Clostridia|Clostridiales|Lachnospiraceae|Blautia|uncultured bacterium
1688	DQ801419.1.1377	Bacteria|Firmicutes|Clostridia|Clostridiales|Ruminococcaceae|Faecalibacterium|uncultured bacterium
1689	DQ803490.1.1377	Bacteria|Firmicutes|Clostridia|Clostridiales|Lachnospiraceae|Incertae Sedis|uncultured bacterium
1690	DQ795804.1.1376	Bacteria|Firmicutes|Clostridia|Clostridiales|Ruminococcaceae|Subdoligranulum|uncultured bacterium
1691	DQ824509.1.1376	Bacteria|Firmicutes|Clostridia|Clostridiales|Ruminococcaceae|Faecalibacterium|uncultured bacterium
1692	FJ510384.1.1376	Bacteria|Firmicutes|Clostridia|Clostridiales|Lachnospiraceae|Pseudobutyrivibrio|uncultured bacterium
1693	FJ512247.1.1376	Bacteria|Firmicutes|Clostridia|Clostridiales|Lachnospiraceae|uncultured|uncultured bacterium
1694	DQ807458.1.1376	Bacteria|Firmicutes|Clostridia|Clostridiales|Ruminococcaceae|Subdoligranulum|uncultured bacterium
1695	DQ796582.1.1376	Bacteria|Firmicutes|Clostridia|Clostridiales|Lachnospiraceae|Blautia|uncultured bacterium
1696	DQ824360.1.1376	Bacteria|Firmicutes|Clostridia|Clostridiales|Ruminococcaceae|uncultured|uncultured bacterium
1697	DQ810029.1.1376	Bacteria|Firmicutes|Clostridia|Clostridiales|Lachnospiraceae|Coprococcus|uncultured bacterium
1698	DQ809249.1.1376	Bacteria|Firmicutes|Clostridia|Clostridiales|Ruminococcaceae|Faecalibacterium|uncultured bacterium
1699	FJ512195.1.1376	Bacteria|Firmicutes|Clostridia|Clostridiales|Lachnospiraceae|uncultured|uncultured bacterium
1700	FJ512204.1.1376	Bacteria|Firmicutes|Clostridia|Clostridiales|Lachnospiraceae|uncultured|uncultured bacterium
1701	EU474331.1.1376	Bacteria|Verrucomicrobia|Verrucomicrobiae|Verrucomicrobiales|Verrucomicrobiaceae|Akkermansia|uncultured bacterium
1702	DQ796833.1.1376	Bacteria|Firmicutes|Clostridia|Clostridiales|Ruminococcaceae|uncultured|uncultured bacterium
1703	DQ806745.1.1376	Bacteria|Firmicutes|Clostridia|Clostridiales|Lachnospiraceae|Roseburia|uncultured bacterium
1704	DQ793694.1.1376	Bacteria|Firmicutes|Clostridia|Clostridiales|Ruminococcaceae|Incertae Sedis|uncultured bacterium
1705	FJ685455.1.1376	Bacteria|Firmicutes|Clostridia|Clostridiales|Lachnospiraceae|uncultured|uncultured bacterium
1706	DQ797695.1.1376	Bacteria|Firmicutes|Clostridia|Clostridiales|Ruminococcaceae|Incertae Sedis|uncultured bacterium
1707	FJ505333.1.1376	Bacteria|Firmicutes|Clostridia|Clostridiales|Lachnospiraceae|Incertae Sedis|uncultured bacterium
1708	GQ492211.1.1376	Bacteria|Firmicutes|Clostridia|Clostridiales|Lachnospiraceae|Incertae Sedis|uncultured bacterium
1709	DQ799608.1.1376	Bacteria|Firmicutes|Clostridia|Clostridiales|Ruminococcaceae|Incertae Sedis|uncultured bacterium
1710	FJ507465.1.1376	Bacteria|Firmicutes|Clostridia|Clostridiales|Lachnospiraceae|Incertae Sedis|uncultured bacterium
1711	DQ808552.1.1376	Bacteria|Firmicutes|Clostridia|Clostridiales|Ruminococcaceae|Faecalibacterium|uncultured bacterium
1712	EU465331.1.1376	Bacteria|Firmicutes|Clostridia|Clostridiales|Lachnospiraceae|Blautia|uncultured bacterium
1713	FJ677157.1.1376	Bacteria|Firmicutes|Clostridia|Clostridiales|Lachnospiraceae|uncultured|uncultured bacterium
1714	DQ805298.1.1376	Bacteria|Firmicutes|Clostridia|Clostridiales|Ruminococcaceae|Faecalibacterium|uncultured bacterium
1715	EU778916.1.1376	Bacteria|Bacteroidetes|Bacteroidia|Bacteroidales|Bacteroidaceae|Bacteroides|uncultured bacterium
1716	DQ809808.1.1376	Bacteria|Firmicutes|Clostridia|Clostridiales|Lachnospiraceae|uncultured|uncultured bacterium
1717	DQ800941.1.1376	Bacteria|Firmicutes|Clostridia|Clostridiales|Lachnospiraceae|uncultured|uncultured bacterium
1718	DQ824140.1.1376	Bacteria|Firmicutes|Clostridia|Clostridiales|Lachnospiraceae|Incertae Sedis|uncultured bacterium
1719	GQ449072.1.1376	Bacteria|Fusobacteria|Fusobacteria|Fusobacteriales|Fusobacteriaceae|Fusobacterium|uncultured bacterium
1720	DQ800358.1.1375	Bacteria|Firmicutes|Clostridia|Clostridiales|Ruminococcaceae|Faecalibacterium|uncultured bacterium
1721	DQ806419.1.1375	Bacteria|Firmicutes|Clostridia|Clostridiales|Lachnospiraceae|uncultured|uncultured bacterium
1722	EU773977.1.1375	Bacteria|Fusobacteria|Fusobacteria|Fusobacteriales|Fusobacteriaceae|Fusobacterium|uncultured bacterium
1723	DQ808974.1.1375	Bacteria|Firmicutes|Clostridia|Clostridiales|Ruminococcaceae|Subdoligranulum|uncultured bacterium
1724	DQ810044.1.1375	Bacteria|Firmicutes|Clostridia|Clostridiales|Lachnospiraceae|Blautia|uncultured bacterium
1725	DQ794198.1.1375	Bacteria|Firmicutes|Clostridia|Clostridiales|Ruminococcaceae|uncultured|uncultured bacterium
1726	FJ364003.1.1375	Bacteria|Firmicutes|Clostridia|Clostridiales|Lachnospiraceae|uncultured|uncultured bacterium
1727	FJ504869.1.1375	Bacteria|Firmicutes|Clostridia|Clostridiales|Lachnospiraceae|uncultured|uncultured bacterium
1728	FJ506710.1.1375	Bacteria|Firmicutes|Clostridia|Clostridiales|Lachnospiraceae|Incertae Sedis|uncultured bacterium
1729	DQ808904.1.1375	Bacteria|Firmicutes|Clostridia|Clostridiales|Ruminococcaceae|uncultured|uncultured bacterium
1730	FJ508637.1.1375	Bacteria|Firmicutes|Clostridia|Clostridiales|Ruminococcaceae|Anaerofilum|uncultured bacterium
1731	FJ365996.1.1375	Bacteria|Firmicutes|Clostridia|Clostridiales|Ruminococcaceae|uncultured|uncultured bacterium
1732	DQ799672.1.1375	Bacteria|Firmicutes|Clostridia|Clostridiales|Ruminococcaceae|Faecalibacterium|uncultured bacterium
1733	EU458454.1.1375	Bacteria|Firmicutes|Clostridia|Clostridiales|Lachnospiraceae|Blautia|uncultured bacterium
1734	DQ807336.1.1375	Bacteria|Firmicutes|Clostridia|Clostridiales|Ruminococcaceae|Faecalibacterium|uncultured bacterium
1735	DQ797416.1.1375	Bacteria|Firmicutes|Clostridia|Clostridiales|Lachnospiraceae|Incertae Sedis|uncultured bacterium
1736	DQ793646.1.1375	Bacteria|Firmicutes|Clostridia|Clostridiales|Ruminococcaceae|uncultured|uncultured bacterium
1737	GQ491225.1.1375	Bacteria|Firmicutes|Clostridia|Clostridiales|Lachnospiraceae|Incertae Sedis|uncultured bacterium
1738	DQ809799.1.1375	Bacteria|Firmicutes|Clostridia|Clostridiales|Lachnospiraceae|uncultured|uncultured bacterium
1739	DQ798006.1.1375	Bacteria|Firmicutes|Clostridia|Clostridiales|Ruminococcaceae|Faecalibacterium|uncultured bacterium
1740	FJ507931.1.1375	Bacteria|Firmicutes|Clostridia|Clostridiales|Ruminococcaceae|uncultured|uncultured bacterium
1741	EU469496.1.1375	Bacteria|Bacteroidetes|Bacteroidia|Bacteroidales|Prevotellaceae|Prevotella|uncultured bacterium
1742	FJ506052.1.1374	Bacteria|Firmicutes|Clostridia|Clostridiales|Lachnospiraceae|uncultured|uncultured bacterium
1743	DQ798458.1.1374	Bacteria|Firmicutes|Clostridia|Clostridiales|Ruminococcaceae|Subdoligranulum|uncultured bacterium
1744	EU774675.1.1374	Bacteria|Firmicutes|Erysipelotrichi|Erysipelotrichales|Erysipelotrichaceae|Turicibacter|uncultured bacterium
1745	EU776713.1.1374	Bacteria|Actinobacteria|Coriobacteria|Coriobacteriales|Coriobacteriaceae|Collinsella|uncultured bacterium
1746	DQ796724.1.1374	Bacteria|Firmicutes|Clostridia|Clostridiales|Lachnospiraceae|uncultured|uncultured bacterium
1747	GQ493333.1.1374	Bacteria|Bacteroidetes|Bacteroidia|Bacteroidales|Bacteroidaceae|Bacteroides|uncultured bacterium
1748	DQ808728.1.1374	Bacteria|Firmicutes|Clostridia|Clostridiales|Ruminococcaceae|uncultured|uncultured bacterium
1749	DQ803929.1.1374	Bacteria|Firmicutes|Clostridia|Clostridiales|Ruminococcaceae|Incertae Sedis|uncultured bacterium
1750	EU462900.1.1374	Bacteria|Firmicutes|Clostridia|Clostridiales|Ruminococcaceae|Faecalibacterium|uncultured bacterium
1751	FJ503255.1.1374	Bacteria|Firmicutes|Clostridia|Clostridiales|Lachnospiraceae|Incertae Sedis|uncultured bacterium
1752	DQ809239.1.1374	Bacteria|Firmicutes|Clostridia|Clostridiales|Ruminococcaceae|Subdoligranulum|uncultured bacterium
1753	DQ800370.1.1374	Bacteria|Firmicutes|Clostridia|Clostridiales|Ruminococcaceae|Subdoligranulum|uncultured bacterium
1754	DQ808334.1.1374	Bacteria|Firmicutes|Clostridia|Clostridiales|Lachnospiraceae|Blautia|uncultured bacterium
1755	DQ809024.1.1374	Bacteria|Firmicutes|Clostridia|Clostridiales|Ruminococcaceae|Faecalibacterium|uncultured bacterium
1756	FJ507778.1.1374	Bacteria|Firmicutes|Clostridia|Clostridiales|Lachnospiraceae|Incertae Sedis|uncultured bacterium
1757	DQ794066.1.1374	Bacteria|Firmicutes|Clostridia|Clostridiales|Ruminococcaceae|Faecalibacterium|uncultured bacterium
1758	JF221690.1.1374	Bacteria|Firmicutes_Bacilli|Lactobacillales|Streptococcaceae|Streptococcus|uncultured bacterium
1759	DQ796734.1.1374	Bacteria|Firmicutes|Clostridia|Clostridiales|Ruminococcaceae|Faecalibacterium|uncultured bacterium
1760	FJ371857.1.1374	Bacteria|Firmicutes|Clostridia|Clostridiales|Lachnospiraceae|uncultured|uncultured bacterium
1761	DQ793245.1.1374	Bacteria|Firmicutes|Clostridia|Clostridiales|Ruminococcaceae|Faecalibacterium|uncultured bacterium
1762	DQ808905.1.1374	Bacteria|Firmicutes|Clostridia|Clostridiales|Lachnospiraceae|uncultured|uncultured bacterium
1763	GQ448506.1.1374	Bacteria|Firmicutes|Clostridia|Clostridiales|Lachnospiraceae|Incertae Sedis|uncultured bacterium
1764	AY895180.1.1374	Bacteria|Bacteroidetes|Bacteroidia|Bacteroidales|Bacteroidaceae|Bacteroides|Bacteroides sp. WH2
1765	EU775698.1.1374	Bacteria|Firmicutes|Clostridia|Clostridiales|Peptostreptococcaceae|Incertae Sedis|uncultured bacterium
1766	DQ798176.1.1374	Bacteria|Firmicutes|Clostridia|Clostridiales|Ruminococcaceae|Subdoligranulum|uncultured bacterium
1767	DQ808568.1.1374	Bacteria|Firmicutes|Clostridia|Clostridiales|Ruminococcaceae|Faecalibacterium|uncultured bacterium
1768	DQ798659.1.1373	Bacteria|Firmicutes|Clostridia|Clostridiales|Ruminococcaceae|Subdoligranulum|uncultured bacterium
1769	EU774332.1.1373	Bacteria|Firmicutes|Clostridia|Clostridiales|Ruminococcaceae|Subdoligranulum|uncultured bacterium
1770	FJ366096.1.1373	Bacteria|Firmicutes|Clostridia|Clostridiales|Ruminococcaceae|Ruminococcus|uncultured bacterium
1771	FJ511829.1.1373	Bacteria|Firmicutes|Clostridia|Clostridiales|Ruminococcaceae|uncultured|uncultured bacterium
1772	JF224375.1.1373	Bacteria|Firmicutes_Bacilli|Lactobacillales|Streptococcaceae|Streptococcus|uncultured bacterium
1773	DQ798072.1.1373	Bacteria|Firmicutes|Clostridia|Clostridiales|Ruminococcaceae|Faecalibacterium|uncultured bacterium
1774	DQ810143.1.1373	Bacteria|Firmicutes|Clostridia|Clostridiales|Lachnospiraceae|uncultured|uncultured bacterium
1775	DQ799347.1.1373	Bacteria|Firmicutes|Clostridia|Clostridiales|Ruminococcaceae|Subdoligranulum|uncultured bacterium
1776	DQ824480.1.1373	Bacteria|Actinobacteria|Coriobacteria|Coriobacteriales|Coriobacteriaceae|Eggerthella|uncultured bacterium
1777	DQ808509.1.1373	Bacteria|Synergistetes|Synergistia|Synergistales|Synergistaceae|Cloacibacillus|uncultured bacterium
1778	DQ797617.1.1373	Bacteria|Firmicutes|Clostridia|Clostridiales|Ruminococcaceae|Faecalibacterium|uncultured bacterium
1779	DQ824502.1.1373	Bacteria|Firmicutes|Clostridia|Clostridiales|Lachnospiraceae|Incertae Sedis|uncultured bacterium
1780	EU773775.1.1373	Bacteria|Firmicutes|Clostridia|Clostridiales|Clostridiaceae|Clostridium|uncultured bacterium
1781	FJ505502.1.1373	Bacteria|Firmicutes|Clostridia|Clostridiales|Ruminococcaceae|uncultured|uncultured bacterium
1782	DQ793409.1.1373	Bacteria|Firmicutes|Clostridia|Clostridiales|Lachnospiraceae|uncultured|uncultured bacterium
1783	FJ363782.1.1373	Bacteria|Firmicutes|Clostridia|Clostridiales|Lachnospiraceae|Incertae Sedis|uncultured bacterium
1784	DQ803674.1.1373	Bacteria|Verrucomicrobia|Verrucomicrobiae|Verrucomicrobiales|Verrucomicrobiaceae|Akkermansia|uncultured bacterium
1785	JF230789.1.1373	Bacteria|Firmicutes_Bacilli|Bacillales_Staphylococcaceae|Staphylococcus_1|uncultured bacterium
1786	DQ797440.1.1373	Bacteria|Firmicutes|Clostridia|Clostridiales|Ruminococcaceae|Subdoligranulum|uncultured bacterium
1787	EU461705.1.1373	Bacteria|Actinobacteria|Coriobacteria|Coriobacteriales|Coriobacteriaceae|uncultured|uncultured bacterium
1788	DQ801006.1.1373	Bacteria|Firmicutes|Clostridia|Clostridiales|Ruminococcaceae|uncultured|uncultured bacterium
1789	DQ795158.1.1373	Bacteria|Firmicutes|Clostridia|Clostridiales|Ruminococcaceae|Faecalibacterium|uncultured bacterium
1790	FJ370217.1.1373	Bacteria|Firmicutes|Clostridia|Clostridiales|Ruminococcaceae|Faecalibacterium|uncultured bacterium
1791	EF515538.1.1373	Bacteria|Firmicutes|Clostridia|Clostridiales|Lachnospiraceae|Coprococcus|uncultured bacterium
1792	DQ799519.1.1373	Bacteria|Firmicutes|Clostridia|Clostridiales|Ruminococcaceae|Subdoligranulum|uncultured bacterium
1793	EU771952.1.1372	Bacteria|Actinobacteria|Coriobacteria|Coriobacteriales|Coriobacteriaceae|Slackia|uncultured bacterium
1794	JF161250.1.1372	Bacteria|Firmicutes_Bacilli|Lactobacillales|Streptococcaceae|Streptococcus|uncultured bacterium
1795	DQ797526.1.1372	Bacteria|Firmicutes|Clostridia|Clostridiales|Ruminococcaceae|Faecalibacterium|uncultured bacterium
1796	DQ808585.1.1372	Bacteria|Firmicutes|Clostridia|Clostridiales|Ruminococcaceae|Faecalibacterium|uncultured bacterium
1797	FJ364635.1.1372	Bacteria|Firmicutes|Clostridia|Clostridiales|Lachnospiraceae|Incertae Sedis|uncultured bacterium
1798	JF159873.1.1372	Bacteria|Proteobacteria|Gammaproteobacteria_1|Pasteurellales_Pasteurellaceae|Haemophilus_7|uncultured bacterium
1799	EU474214.1.1372	Bacteria|Verrucomicrobia|Verrucomicrobiae|Verrucomicrobiales|Verrucomicrobiaceae|Akkermansia|uncultured bacterium
1800	GQ448109.1.1372	Bacteria|Firmicutes|Clostridia|Clostridiales|Ruminococcaceae|uncultured|uncultured bacterium
1801	JF240333.1.1372	Bacteria|Firmicutes_Bacilli|Lactobacillales|Streptococcaceae|Streptococcus|uncultured bacterium
1802	DQ797567.1.1372	Bacteria|Firmicutes|Clostridia|Clostridiales|Ruminococcaceae|Subdoligranulum|uncultured bacterium
1803	DQ805651.1.1372	Bacteria|Firmicutes|Clostridia|Clostridiales|Ruminococcaceae|uncultured|uncultured bacterium
1804	DQ807778.1.1372	Bacteria|Actinobacteria|Coriobacteria|Coriobacteriales|Coriobacteriaceae|Collinsella|uncultured bacterium
1805	JF156452.1.1372	Bacteria|Firmicutes_Bacilli|Bacillales_Staphylococcaceae|Staphylococcus_1|uncultured bacterium
1806	DQ798887.1.1372	Bacteria|Firmicutes|Clostridia|Clostridiales|Ruminococcaceae|Incertae Sedis|uncultured bacterium
1807	JF005047.1.1372	Bacteria|Firmicutes_Bacilli|Lactobacillales|P5D1-392|uncultured bacterium
1808	FJ367298.1.1372	Bacteria|Firmicutes|Clostridia|Clostridiales|Lachnospiraceae|Incertae Sedis|uncultured bacterium
1809	DQ795933.1.1372	Bacteria|Actinobacteria|Coriobacteria|Coriobacteriales|Coriobacteriaceae|uncultured|uncultured bacterium
1810	DQ793574.1.1372	Bacteria|Firmicutes|Clostridia|Clostridiales|Ruminococcaceae|Subdoligranulum|uncultured bacterium
1811	DQ796067.1.1372	Bacteria|Firmicutes|Clostridia|Clostridiales|Lachnospiraceae|uncultured|uncultured bacterium
1812	FJ505528.1.1372	Bacteria|Firmicutes|Clostridia|Clostridiales|Ruminococcaceae|uncultured|uncultured bacterium
1813	DQ796140.1.1372	Bacteria|Actinobacteria|Coriobacteria|Coriobacteriales|Coriobacteriaceae|Enterorhabdus|uncultured bacterium
1814	DQ807448.1.1372	Bacteria|Actinobacteria|Coriobacteria|Coriobacteriales|Coriobacteriaceae|Collinsella|uncultured bacterium
1815	DQ801008.1.1372	Bacteria|Firmicutes|Clostridia|Clostridiales|Ruminococcaceae|uncultured|uncultured bacterium
1816	EU774381.1.1372	Bacteria|Firmicutes|Clostridia|Clostridiales|Lachnospiraceae|Butyrivibrio|uncultured bacterium
1817	DQ797279.1.1372	Bacteria|Firmicutes|Clostridia|Clostridiales|Ruminococcaceae|Subdoligranulum|uncultured bacterium
1818	GQ448326.1.1372	Bacteria|Firmicutes|Clostridia|Clostridiales|Ruminococcaceae|Faecalibacterium|uncultured bacterium
1819	FJ368475.1.1372	Bacteria|Firmicutes|Clostridia|Clostridiales|Ruminococcaceae|Anaerotruncus|uncultured bacterium
1820	DQ795016.1.1372	Bacteria|Firmicutes|Clostridia|Clostridiales|Ruminococcaceae|Subdoligranulum|uncultured bacterium
1821	DQ808984.1.1372	Bacteria|Firmicutes|Clostridia|Clostridiales|Ruminococcaceae|Faecalibacterium|uncultured bacterium
1822	DQ797979.1.1372	Bacteria|Firmicutes|Clostridia|Clostridiales|Lachnospiraceae|uncultured|uncultured bacterium
1823	EU779034.1.1372	Bacteria|Firmicutes|Clostridia|Clostridiales|Ruminococcaceae|Anaerotruncus|uncultured bacterium
1824	DQ807415.1.1372	Bacteria|Bacteroidetes|Bacteroidia|Bacteroidales|S24-7|uncultured bacterium
1825	FJ368296.1.1372	Bacteria|Firmicutes|Clostridia|Clostridiales|Lachnospiraceae|Incertae Sedis|uncultured bacterium
1826	DQ808654.1.1372	Bacteria|Firmicutes|Clostridia|Clostridiales|Ruminococcaceae|Subdoligranulum|uncultured bacterium
1827	DQ797837.1.1372	Bacteria|Verrucomicrobia|Verrucomicrobiae|Verrucomicrobiales|Verrucomicrobiaceae|Akkermansia|uncultured bacterium
1828	FJ366102.1.1371	Bacteria|Firmicutes|Clostridia|Clostridiales|Lachnospiraceae|uncultured|uncultured bacterium
1829	DQ805289.1.1371	Bacteria|Firmicutes|Clostridia|Clostridiales|Lachnospiraceae|Incertae Sedis|uncultured bacterium
1830	FJ366202.1.1371	Bacteria|Firmicutes|Clostridia|Clostridiales|Lachnospiraceae|uncultured|uncultured bacterium
1831	EU777628.1.1371	Bacteria|Firmicutes|Clostridia|Clostridiales|Ruminococcaceae|Ruminococcus|uncultured bacterium
1832	FJ677851.1.1371	Bacteria|Firmicutes|Clostridia|Clostridiales|Lachnospiraceae|uncultured|uncultured bacterium
1833	FJ509217.1.1371	Bacteria|Firmicutes|Clostridia|Clostridiales|Lachnospiraceae|Incertae Sedis|uncultured bacterium
1834	EU472229.1.1371	Bacteria|Firmicutes|Clostridia|Clostridiales|Ruminococcaceae|Anaerotruncus|uncultured bacterium
1835	DQ797368.1.1371	Bacteria|Firmicutes|Clostridia|Clostridiales|Lachnospiraceae|Incertae Sedis|uncultured bacterium
1836	EU467434.1.1371	Bacteria|Firmicutes|Clostridia|Clostridiales|Lachnospiraceae|Blautia|uncultured bacterium
1837	DQ825179.1.1371	Bacteria|Firmicutes|Clostridia|Clostridiales|Ruminococcaceae|Faecalibacterium|uncultured bacterium
1838	DQ798124.1.1371	Bacteria|Firmicutes|Clostridia|Clostridiales|Ruminococcaceae|uncultured|uncultured bacterium
1839	GQ491852.1.1371	Bacteria|Firmicutes|Erysipelotrichi|Erysipelotrichales|Erysipelotrichaceae|Incertae Sedis|uncultured bacterium
1840	DQ808730.1.1371	Bacteria|Firmicutes|Clostridia|Clostridiales|Ruminococcaceae|uncultured|uncultured bacterium
1841	AY916152.1.1371	Bacteria|Bacteroidetes|Bacteroidia|Bacteroidales|Porphyromonadaceae|Parabacteroides|uncultured bacterium
1842	DQ793306.1.1371	Bacteria|Firmicutes|Clostridia|Clostridiales|Ruminococcaceae|Faecalibacterium|uncultured bacterium
1843	JF234074.1.1370	Bacteria|Firmicutes_Bacilli|Lactobacillales|Streptococcaceae|Streptococcus|uncultured bacterium
1844	FJ682626.1.1370	Bacteria|Firmicutes|Clostridia|Clostridiales|Ruminococcaceae|Faecalibacterium|uncultured bacterium
1845	EU462378.1.1370	Bacteria|Firmicutes|Clostridia|Clostridiales|Ruminococcaceae|Ruminococcus|uncultured bacterium
1846	EU776556.1.1370	Bacteria|Actinobacteria|Coriobacteria|Coriobacteriales|Coriobacteriaceae|Collinsella|uncultured bacterium
1847	DQ794098.1.1370	Bacteria|Firmicutes|Clostridia|Clostridiales|Ruminococcaceae|uncultured|uncultured bacterium
1848	DQ797991.1.1370	Bacteria|Firmicutes|Clostridia|Clostridiales|Ruminococcaceae|Faecalibacterium|uncultured bacterium
1849	EU776868.1.1370	Bacteria|Firmicutes|Clostridia|Clostridiales|Lachnospiraceae|uncultured|uncultured bacterium
1850	DQ807317.1.1370	Bacteria|Firmicutes|Clostridia|Clostridiales|Peptostreptococcaceae|Incertae Sedis|uncultured bacterium
1851	DQ808867.1.1370	Bacteria|Firmicutes|Clostridia|Clostridiales|Ruminococcaceae|Faecalibacterium|uncultured bacterium
1852	DQ806860.1.1370	Bacteria|Firmicutes|Clostridia|Clostridiales|Ruminococcaceae|Ruminococcus|uncultured bacterium
1853	EU765878.1.1370	Bacteria|Bacteroidetes|Bacteroidia|Bacteroidales|Bacteroidaceae|Bacteroides|uncultured bacterium
1854	JF121351.1.1370	Bacteria|Firmicutes_Bacilli|Lactobacillales|Streptococcaceae|Streptococcus|uncultured bacterium
1855	GQ493986.1.1370	Bacteria|Bacteroidetes|Bacteroidia|Bacteroidales|Prevotellaceae|Prevotella|uncultured bacterium
1856	EU467730.1.1370	Bacteria|Bacteroidetes|Bacteroidia|Bacteroidales|Bacteroidaceae|Bacteroides|uncultured bacterium
1857	FJ369234.1.1370	Bacteria|Firmicutes|Clostridia|Clostridiales|Lachnospiraceae|Incertae Sedis|uncultured bacterium
1858	EU466964.1.1370	Bacteria|Verrucomicrobia|Verrucomicrobiae|Verrucomicrobiales|Verrucomicrobiaceae|Akkermansia|uncultured bacterium
1859	DQ805935.1.1370	Bacteria|Firmicutes|Clostridia|Clostridiales|Ruminococcaceae|Subdoligranulum|uncultured bacterium
1860	DQ808783.1.1370	Bacteria|Firmicutes|Clostridia|Clostridiales|Ruminococcaceae|Subdoligranulum|uncultured bacterium
1861	DQ800526.1.1370	Bacteria|Actinobacteria|Coriobacteria|Coriobacteriales|Coriobacteriaceae|Enterorhabdus|uncultured bacterium
1862	DQ793363.1.1370	Bacteria|Firmicutes|Clostridia|Clostridiales|Ruminococcaceae|Subdoligranulum|uncultured bacterium
1863	GQ493540.1.1370	Bacteria|Firmicutes|Erysipelotrichi|Erysipelotrichales|Erysipelotrichaceae|Incertae Sedis|uncultured bacterium
1864	FJ368499.1.1370	Bacteria|Firmicutes|Clostridia|Clostridiales|Lachnospiraceae|Incertae Sedis|uncultured bacterium
1865	EU776564.1.1370	Bacteria|Proteobacteria|Gammaproteobacteria|B38|uncultured bacterium
1866	FJ509190.1.1370	Bacteria|Firmicutes|Clostridia|Clostridiales|Lachnospiraceae|uncultured|uncultured bacterium
1867	DQ796603.1.1370	Bacteria|Firmicutes|Clostridia|Clostridiales|Ruminococcaceae|Faecalibacterium|uncultured bacterium
1868	FJ369586.1.1369	Bacteria|Firmicutes|Clostridia|Clostridiales|Ruminococcaceae|uncultured|uncultured bacterium
1869	JF142767.1.1369	Bacteria|Firmicutes_Bacilli|Lactobacillales|P5D1-392|uncultured bacterium
1870	JF241272.1.1369	Bacteria|Firmicutes_Bacilli|Lactobacillales|Streptococcaceae|Streptococcus|uncultured bacterium
1871	JF231577.1.1369	Bacteria|Firmicutes_Bacilli|Lactobacillales|Streptococcaceae|Streptococcus|uncultured bacterium
1872	EU507278.1.1369	Bacteria|Verrucomicrobia|Verrucomicrobiae|Verrucomicrobiales|Verrucomicrobiaceae|Akkermansia|uncultured bacterium
1873	EU778925.1.1369	Bacteria|Firmicutes|Clostridia|Clostridiales|Lachnospiraceae|Incertae Sedis|uncultured bacterium
1874	JF231386.1.1369	Bacteria|Firmicutes_Bacilli|Lactobacillales|Streptococcaceae|Streptococcus|uncultured bacterium
1875	EU778335.1.1369	Bacteria|Firmicutes|Clostridia|Clostridiales|Ruminococcaceae|Faecalibacterium|uncultured bacterium
1876	FJ503646.1.1369	Bacteria|Firmicutes|Clostridia|Clostridiales|Lachnospiraceae|uncultured|uncultured bacterium
1877	EU467003.1.1369	Bacteria|Actinobacteria|Coriobacteria|Coriobacteriales|Coriobacteriaceae|Collinsella|uncultured bacterium
1878	DQ804406.1.1369	Bacteria|Actinobacteria|Coriobacteria|Coriobacteriales|Coriobacteriaceae|uncultured|uncultured bacterium
1879	FJ366758.1.1369	Bacteria|Actinobacteria|Coriobacteria|Coriobacteriales|Coriobacteriaceae|Slackia|uncultured bacterium
1880	HM281379.1.1369	Bacteria|Actinobacteria|Actinobacteria|Actinomycetales_Actinomycetaceae_Actinomyces_3|uncultured bacterium
1881	DQ808669.1.1368	Bacteria|Firmicutes|Clostridia|Clostridiales|Lachnospiraceae|uncultured|uncultured bacterium
1882	DQ824487.1.1368	Bacteria|Firmicutes|Clostridia|Clostridiales|Ruminococcaceae|Faecalibacterium|uncultured bacterium
1883	FJ363316.1.1368	Bacteria|Bacteroidetes|Bacteroidia|Bacteroidales|Prevotellaceae|uncultured|uncultured bacterium
1884	EU776765.1.1368	Bacteria|Bacteroidetes|Bacteroidia|Bacteroidales|Prevotellaceae|Prevotella|uncultured bacterium
1885	DQ805703.1.1368	Bacteria|Bacteroidetes|Bacteroidia|Bacteroidales|Bacteroidaceae|Bacteroides|uncultured bacterium
1886	EU764728.1.1368	Bacteria|Firmicutes|Clostridia|Clostridiales|Lachnospiraceae|Pseudobutyrivibrio|uncultured bacterium
1887	FJ365548.1.1368	Bacteria|Bacteroidetes|Bacteroidia|Bacteroidales|Prevotellaceae|Prevotella|uncultured bacterium
1888	DQ795276.1.1368	Bacteria|Firmicutes|Clostridia|Clostridiales|Lachnospiraceae|Incertae Sedis|uncultured bacterium
1889	DQ795885.1.1368	Bacteria|Actinobacteria|Coriobacteria|Coriobacteriales|Coriobacteriaceae|Enterorhabdus|uncultured bacterium
1890	DQ797941.1.1368	Bacteria|Firmicutes|Clostridia|Clostridiales|Ruminococcaceae|Ruminococcus|uncultured bacterium
1891	EU776046.1.1368	Bacteria|Actinobacteria|Coriobacteria|Coriobacteriales|Coriobacteriaceae|Collinsella|uncultured bacterium
1892	DQ795096.1.1368	Bacteria|Firmicutes|Clostridia|Clostridiales|Ruminococcaceae|Ruminococcus|uncultured bacterium
1893	DQ824142.1.1367	Bacteria|Bacteroidetes|Bacteroidia|Bacteroidales|S24-7|uncultured bacterium
1894	EU775106.1.1367	Bacteria|Firmicutes|Clostridia|Clostridiales|Ruminococcaceae|uncultured|uncultured bacterium
1895	EU467455.1.1367	Bacteria|Firmicutes|Clostridia|Clostridiales|Ruminococcaceae|uncultured|uncultured bacterium
1896	JF176191.1.1367	Bacteria|Firmicutes_Bacilli|Lactobacillales|Streptococcaceae|Streptococcus|uncultured bacterium
1897	EU776555.1.1367	Bacteria|Firmicutes|Clostridia|Clostridiales|Peptostreptococcaceae|Incertae Sedis|uncultured bacterium
1898	JF162764.1.1367	Bacteria|Firmicutes_Bacilli|Lactobacillales|Streptococcaceae|Streptococcus|uncultured bacterium
1899	JF004685.1.1367	Bacteria|Firmicutes_Bacilli|Lactobacillales|Streptococcaceae|Streptococcus|uncultured bacterium
1900	DQ805784.1.1367	Bacteria|Firmicutes|Clostridia|Clostridiales|Lachnospiraceae|Incertae Sedis|uncultured bacterium
1901	DQ797447.1.1367	Bacteria|Firmicutes|Clostridia|Clostridiales|Lachnospiraceae|Roseburia|uncultured bacterium
1902	DQ806288.1.1367	Bacteria|Firmicutes|Clostridia|Clostridiales|Lachnospiraceae|Pseudobutyrivibrio|uncultured bacterium
1903	DQ805866.1.1367	Bacteria|Firmicutes|Clostridia|Clostridiales|Lachnospiraceae|Incertae Sedis|uncultured bacterium
1904	FJ366094.1.1367	Bacteria|Firmicutes|Clostridia|Clostridiales|Ruminococcaceae|uncultured|uncultured bacterium
1905	EU773952.1.1367	Bacteria|Fusobacteria|Fusobacteria|Fusobacteriales|Fusobacteriaceae|Fusobacterium|uncultured bacterium
1906	EU456948.1.1367	Bacteria|Actinobacteria|Coriobacteria|Coriobacteriales|Coriobacteriaceae|Enterorhabdus|uncultured bacterium
1907	JF151164.1.1367	Bacteria|Firmicutes_Bacilli|Lactobacillales|Streptococcaceae|Streptococcus|uncultured bacterium
1908	EU776804.1.1366	Bacteria|Firmicutes|Clostridia|Clostridiales|Ruminococcaceae|Faecalibacterium|uncultured bacterium
1909	FJ508468.1.1366	Bacteria|Firmicutes|Clostridia|Clostridiales|Lachnospiraceae|Blautia|uncultured bacterium
1910	EU775097.1.1366	Bacteria|Firmicutes|Clostridia|Clostridiales|Lachnospiraceae|uncultured|uncultured bacterium
1911	DQ825213.1.1366	Bacteria|Firmicutes|Clostridia|Clostridiales|Lachnospiraceae|Incertae Sedis|uncultured bacterium
1912	DQ807005.1.1366	Bacteria|Firmicutes|Clostridia|Clostridiales|Ruminococcaceae|Incertae Sedis|uncultured bacterium
1913	DQ796594.1.1366	Bacteria|Firmicutes|Clostridia|Clostridiales|Lachnospiraceae|Dorea|uncultured bacterium
1914	FJ365513.1.1366	Bacteria|Firmicutes|Clostridia|Clostridiales|Ruminococcaceae|Faecalibacterium|uncultured bacterium
1915	EU776871.1.1366	Bacteria|Bacteroidetes|Bacteroidia|Bacteroidales|Prevotellaceae|Prevotella|uncultured bacterium
1916	DQ794771.1.1366	Bacteria|Actinobacteria|Coriobacteria|Coriobacteriales|Coriobacteriaceae|Adlercreutzia|uncultured bacterium
1917	EU773870.1.1366	Bacteria|Fusobacteria|Fusobacteria|Fusobacteriales|CFT112H7|uncultured bacterium
1918	JF051976.1.1365	Bacteria|Firmicutes_Bacilli|Bacillales_Staphylococcaceae|Staphylococcus_1|uncultured bacterium
1919	DQ797517.1.1365	Bacteria|Bacteroidetes|Bacteroidia|Bacteroidales|S24-7|uncultured bacterium
1920	GQ448776.1.1365	Bacteria|Lentisphaerae|Lentisphaeria|Victivallales|Victivallaceae|Victivallis|uncultured bacterium
1921	DQ809217.1.1365	Bacteria|Firmicutes|Clostridia|Clostridiales|Lachnospiraceae|uncultured|uncultured bacterium
1922	FJ976264.1.1365	Bacteria|Proteobacteria|Betaproteobacteria|Neisseriales|Neisseriaceae|Neisseria|uncultured Neisseria sp.
1923	FJ364566.1.1365	Bacteria|Firmicutes|Clostridia|Clostridiales|Ruminococcaceae|Anaerotruncus|uncultured bacterium
1924	DQ797718.1.1365	Bacteria|Actinobacteria|Coriobacteria|Coriobacteriales|Coriobacteriaceae|uncultured|uncultured bacterium
1925	GQ493246.1.1365	Bacteria|Firmicutes|Clostridia|Clostridiales|Lachnospiraceae|Incertae Sedis|uncultured bacterium
1926	FJ364497.1.1365	Bacteria|Firmicutes|Clostridia|Clostridiales|Lachnospiraceae|Anaerostipes|uncultured bacterium
1927	DQ809523.1.1365	Bacteria|Actinobacteria|Coriobacteria|Coriobacteriales|Coriobacteriaceae|Collinsella|uncultured bacterium
1928	EU765007.1.1365	Bacteria|Firmicutes|Clostridia|Clostridiales|Lachnospiraceae|Incertae Sedis|uncultured bacterium
1929	DQ823929.1.1364	Bacteria|Firmicutes|Clostridia|Clostridiales|Lachnospiraceae|Coprococcus|uncultured bacterium
1930	GQ491140.1.1364	Bacteria|Firmicutes|Clostridia|Clostridiales|Lachnospiraceae|Blautia|uncultured bacterium
1931	FJ363528.1.1364	Bacteria|Firmicutes|Clostridia|Clostridiales|Ruminococcaceae|Faecalibacterium|uncultured bacterium
1932	FJ366437.1.1364	Bacteria|Firmicutes|Clostridia|Clostridiales|Lachnospiraceae|Incertae Sedis|uncultured bacterium
1933	FJ363449.1.1364	Bacteria|Bacteroidetes|Bacteroidia|Bacteroidales|Bacteroidaceae|Bacteroides|uncultured bacterium
1934	FJ366878.1.1364	Bacteria|Firmicutes|Clostridia|Clostridiales|Lachnospiraceae|uncultured|uncultured bacterium
1935	EU767475.1.1364	Bacteria|Firmicutes|Clostridia|Clostridiales|Lachnospiraceae|uncultured|uncultured bacterium
1936	EU475681.1.1364	Bacteria|Firmicutes|Clostridia|Clostridiales|Peptostreptococcaceae|uncultured|uncultured bacterium
1937	GQ492892.1.1364	Bacteria|Bacteroidetes|Bacteroidia|Bacteroidales|Bacteroidaceae|Bacteroides|uncultured bacterium
1938	DQ805157.1.1364	Bacteria|Firmicutes|Clostridia|Clostridiales|Lachnospiraceae|Dorea|uncultured bacterium
1939	EU773881.1.1364	Bacteria|Firmicutes|Clostridia|Clostridiales|Clostridiaceae|Clostridium|uncultured bacterium
1940	JF226869.1.1364	Bacteria|Candidate division TM7|uncultured bacterium
1941	FJ368864.1.1363	Bacteria|Firmicutes|Clostridia|Clostridiales|Ruminococcaceae|uncultured|uncultured bacterium
1942	EU765570.1.1363	Bacteria|Bacteroidetes|Bacteroidia|Bacteroidales|Bacteroidaceae|Bacteroides|uncultured bacterium
1943	FJ366066.1.1363	Bacteria|Firmicutes|Clostridia|Clostridiales|Lachnospiraceae|uncultured|uncultured bacterium
1944	EU762303.1.1363	Bacteria|Bacteroidetes|Bacteroidia|Bacteroidales|Bacteroidaceae|Bacteroides|uncultured bacterium
1945	GQ004123.1.1363	Bacteria|Firmicutes_Clostridia_1|Clostridiales|Family XI Incertae Sedis|Finegoldia_2|uncultured bacterium
1946	GQ493293.1.1363	Bacteria|Firmicutes|Clostridia|Clostridiales|Lachnospiraceae|Incertae Sedis|uncultured bacterium
1947	FJ504930.1.1363	Bacteria|Firmicutes|Clostridia|Clostridiales|Lachnospiraceae|Coprococcus|uncultured bacterium
1948	DQ823859.1.1363	Bacteria|Bacteroidetes|Bacteroidia|Bacteroidales|Porphyromonadaceae|Paludibacter|uncultured bacterium
1949	DQ809406.1.1363	Bacteria|Firmicutes|Clostridia|Clostridiales|Peptostreptococcaceae|Incertae Sedis|uncultured bacterium
1950	DQ796904.1.1363	Bacteria|Firmicutes|Clostridia|Clostridiales|Ruminococcaceae|Faecalibacterium|uncultured bacterium
1951	FJ369604.1.1363	Bacteria|Verrucomicrobia|Verrucomicrobiae|Verrucomicrobiales|Verrucomicrobiaceae|Akkermansia|uncultured bacterium
1952	EU777820.1.1362	Bacteria|Firmicutes|Clostridia|Clostridiales|Peptostreptococcaceae|Incertae Sedis|uncultured bacterium
1953	DQ808512.1.1362	Bacteria|Firmicutes|Clostridia|Clostridiales|Lachnospiraceae|Incertae Sedis|uncultured bacterium
1954	FJ510562.1.1362	Bacteria|Firmicutes|Clostridia|Clostridiales|Ruminococcaceae|Anaerotruncus|uncultured bacterium
1955	GQ492089.1.1362	Bacteria|Firmicutes|Clostridia|Clostridiales|Lachnospiraceae|Incertae Sedis|uncultured bacterium
1956	GQ016239.1.1362	Bacteria|Firmicutes_Erysipelotrichi_Erysipelotrichales_Erysipelotrichaceae|Incertae Sedis|uncultured bacterium
1957	GQ493969.1.1362	Bacteria|Firmicutes|Clostridia|Clostridiales|Lachnospiraceae|Coprococcus|uncultured bacterium
1958	DQ798672.1.1362	Bacteria|Firmicutes|Clostridia|Clostridiales|Lachnospiraceae|Blautia|uncultured bacterium
1959	EU773416.1.1362	Bacteria|Actinobacteria|Coriobacteria|Coriobacteriales|Coriobacteriaceae|Collinsella|uncultured bacterium
1960	DQ807395.1.1362	Bacteria|Firmicutes|Clostridia|Clostridiales|Ruminococcaceae|Subdoligranulum|uncultured bacterium
1961	FJ366994.1.1362	Bacteria|Firmicutes|Clostridia|Clostridiales|Ruminococcaceae|Faecalibacterium|uncultured bacterium
1962	EU774203.1.1362	Bacteria|Firmicutes|Clostridia|Clostridiales|Lachnospiraceae|uncultured|uncultured bacterium
1963	FJ369293.1.1362	Bacteria|Firmicutes|Clostridia|Clostridiales|Lachnospiraceae|Pseudobutyrivibrio|uncultured bacterium
1964	AY995256.1.1362	Bacteria|Firmicutes|Clostridia|Clostridiales|Veillonellaceae|Megasphaera|uncultured Megasphaera sp.
1965	EU765927.1.1362	Bacteria|Firmicutes|Clostridia|Clostridiales|Lachnospiraceae|uncultured|uncultured bacterium
1966	DQ809846.1.1362	Bacteria|Firmicutes|Clostridia|Clostridiales|Peptostreptococcaceae|uncultured|uncultured bacterium
1967	EU460476.1.1362	Bacteria|Firmicutes|Clostridia|Clostridiales|Peptostreptococcaceae|uncultured|uncultured bacterium
1968	EU468408.1.1362	Bacteria|Firmicutes|Clostridia|Clostridiales|Lachnospiraceae|Incertae Sedis|uncultured bacterium
1969	JF241759.1.1361	Bacteria|Bacteroidetes|Bacteroidia_Bacteroidales|Prevotellaceae|Prevotella_7|uncultured bacterium
1970	FJ369018.1.1361	Bacteria|Firmicutes|Clostridia|Clostridiales|Lachnospiraceae|uncultured|uncultured bacterium
1971	EU764951.1.1361	Bacteria|Firmicutes|Clostridia|Clostridiales|Lachnospiraceae|uncultured|uncultured bacterium
1972	EU459308.1.1361	Bacteria|Firmicutes|Clostridia|Clostridiales|Peptostreptococcaceae|uncultured|uncultured bacterium
1973	DQ796180.1.1361	Bacteria|Actinobacteria|Coriobacteria|Coriobacteriales|Coriobacteriaceae|Collinsella|uncultured bacterium
1974	EU764897.1.1361	Bacteria|Bacteroidetes|Bacteroidia|Bacteroidales|Bacteroidaceae|Bacteroides|uncultured bacterium
1975	FJ366896.1.1361	Bacteria|Firmicutes|Clostridia|Clostridiales|Lachnospiraceae|Lachnospira|uncultured bacterium
1976	DQ800845.1.1361	Bacteria|Firmicutes|Clostridia|Clostridiales|Lachnospiraceae|Coprococcus|uncultured bacterium
1977	FJ366933.1.1361	Bacteria|Firmicutes|Clostridia|Clostridiales|Lachnospiraceae|Roseburia|uncultured bacterium
1978	DQ806234.1.1361	Bacteria|Firmicutes|Clostridia|Clostridiales|Ruminococcaceae|Faecalibacterium|uncultured bacterium
1979	FJ364678.1.1361	Bacteria|Firmicutes|Clostridia|Clostridiales|Lachnospiraceae|Incertae Sedis|uncultured bacterium
1980	FJ369530.1.1361	Bacteria|Verrucomicrobia|Verrucomicrobiae|Verrucomicrobiales|Verrucomicrobiaceae|Akkermansia|uncultured bacterium
1981	EU777741.1.1361	Bacteria|Firmicutes|Clostridia|Clostridiales|Peptostreptococcaceae|uncultured|uncultured bacterium
1982	DQ795773.1.1361	Bacteria|Firmicutes|Clostridia|Clostridiales|Lachnospiraceae|Blautia|uncultured bacterium
1983	FJ365816.1.1361	Bacteria|Firmicutes|Clostridia|Clostridiales|Lachnospiraceae|Incertae Sedis|uncultured bacterium
1984	GQ491343.1.1361	Bacteria|Firmicutes|Clostridia|Clostridiales|Lachnospiraceae|uncultured|uncultured bacterium
1985	FJ367922.1.1361	Bacteria|Firmicutes|Clostridia|Clostridiales|Lachnospiraceae|Incertae Sedis|uncultured bacterium
1986	HM827149.1.1361	Bacteria|Proteobacteria|Gammaproteobacteria_1|Enterobacteriales_Enterobacteriaceae_1|Enterobacter|uncultured bacterium
1987	GQ493650.1.1361	Bacteria|Bacteroidetes|Bacteroidia|Bacteroidales|Prevotellaceae|Prevotella|uncultured bacterium
1988	DQ806248.1.1361	Bacteria|Firmicutes|Clostridia|Clostridiales|Lachnospiraceae|uncultured|uncultured bacterium
1989	EU762364.1.1361	Bacteria|Proteobacteria|Betaproteobacteria|Burkholderiales|Alcaligenaceae|Sutterella|uncultured bacterium
1990	FJ363151.1.1361	Bacteria|Firmicutes|Clostridia|Clostridiales|Ruminococcaceae|Faecalibacterium|uncultured bacterium
1991	FJ363028.1.1361	Bacteria|Bacteroidetes|Bacteroidia|Bacteroidales|Rikenellaceae|Alistipes|uncultured bacterium
1992	DQ800438.1.1361	Bacteria|Firmicutes|Clostridia|Clostridiales|Peptostreptococcaceae|uncultured|uncultured bacterium
1993	FJ370373.1.1361	Bacteria|Firmicutes|Clostridia|Clostridiales|Lachnospiraceae|Pseudobutyrivibrio|uncultured bacterium
1994	JF193991.1.1361	Bacteria|Proteobacteria|Gammaproteobacteria_1|Pasteurellales_Pasteurellaceae|Aggregatibacter_1|uncultured bacterium
1995	GQ491129.1.1360	Bacteria|Firmicutes|Clostridia|Clostridiales|Lachnospiraceae|Coprococcus|uncultured bacterium
1996	FJ371197.1.1360	Bacteria|Firmicutes|Clostridia|Clostridiales|Lachnospiraceae|Dorea|uncultured bacterium
1997	FJ367856.1.1360	Bacteria|Firmicutes|Clostridia|Clostridiales|Lachnospiraceae|Incertae Sedis|uncultured bacterium
1998	AY983363.1.1360	Bacteria|Bacteroidetes|Bacteroidia|Bacteroidales|Bacteroidaceae|Bacteroides|uncultured bacterium
[truncated: 396 more rows]
